# Supplementary material for: Mammalian brain glycoproteins exhibit diminished glycan complexity compared to other tissues
Source: Nat Commun. 2022 Jan 12;13:275. doi: 10.1038/s41467-021-27781-9 (PMC8755730; doi:10.1038/s41467-021-27781-9)
Supplement: Supplementary file 4 — Supplementary Data 1 [file 41467_2021_27781_MOESM4_ESM.xlsx]

## Sheet: Supplementary Data 1
N-Glycans	Percent Abundance					ANOVA Top 10 N-Glycans			O-Glycans	Percent Abundance					ANOVA Top 10 O-Glycans
m/z	CTX	HIP	STR	CBLM	AVERAGE	F crit = 3.098 df= (3,20)			m/z	CTX	HIP	STR	CBLM	AVERAGE	F crit = 3.862 df= (3,9)
1141.62	0.654	0.554	0.643	0.286	0.53425	m/z	F value	p-value	534.3	0.582	1.377	0.802	0.54	0.82525	m/z	F value	p-value
1171.64	0.223	0.189	0.218	0.1	0.1825	1579	8.37584	0.000835469	691.41	0.247	0.255	0.181	0.53	0.30325	779.463	2.9391	0.0915006
1345.75	1.569	1.18	1.101	0.452	1.0755	1784.01	125.997	3.7123e-13	779.46	1.28	0.988	0.789	2.439	1.374	895.498	3.14619	0.0793648
1375.77	0.389	0.4	0.368	0.197	0.3385	1836.05	58.7742	4.24336e-10	895.5	3.739	6.551	3.662	7.197	5.28725	912.514	10.5156	0.00267581
1416.8	0.107	0.119	0.113	0.068	0.10175	1988.13	17.9667	6.77174e-06	912.51	1.055	2.579	1.395	4.639	2.417	1099.62	21.1148	0.000207118
1549.88	0.252	0.264	0.269	0.135	0.23	2081.2	32.2298	7.43717e-08	925.53	0.128	0.177	0.15	0.36	0.20375	1157.66	2.65277	0.112187
1579.89	45.857	46.105	45.096	37.127	43.5463	2192.24	0.472719	0.704715	983.59	0.389	0.278	0.29	0.391	0.337	1256.69	11.6201	0.00189483
1590.91	0.503	0.469	0.369	0.17	0.37775	2214.26	85.6524	1.37926e-11	1069.63	0.237	0.084	0.254	0.794	0.34225	1286.7	6.24739	0.0139804
1620.93	0.142	0.153	0.146	0.118	0.13975	2244.28	26.2026	3.93666e-07	1099.62	5.698	11.386	7.21	18.38	10.6685	1344.75	48.5081	7.01096e-06
1661.95	0.488	0.501	0.4	0.189	0.3945	2396.35	5.9068	0.00467241	1129.65	0.218	0.814	0.36	0.473	0.46625	1460.8	10.6478	0.00256387
1754.01	0.174	0.206	0.178	0.137	0.17375	2459.4	4.41965	0.0153824	1157.66	5.947	2.885	3.176	4.032	4.01	1617.88	6.0924	0.0150384
1784.01	7.691	6.841	7.2	13.441	8.79325				1256.69	68.923	64.266	68.654	55.196	64.2597
1795.03	0.406	0.442	0.426	0.235	0.37725				1286.7	0.69	0.432	1.13	1.068	0.83
1825.05	0.312	0.343	0.363	0.339	0.33925				1316.72	0.176	0.165	0.226	0.145	0.178
1836.05	9.627	9.802	9.132	3.739	8.075				1344.75	3.285	1.694	2.406	0.744	2.03225
1866.05	0.147	0.168	0.15	0.165	0.1575				1361.76	0.445	0.412	0.672	0.128	0.41425
1907.11	0.416	0.464	0.39	0.632	0.4755				1460.8	1.293	1.403	1.399	0.732	1.20675
1969.13	0.358	0.239	0.22	0.046	0.21575				1518.84	1.33	0.305	0.595	0.261	0.62275
1988.13	3.761	3.045	3.413	4.555	3.6935				1535.86	0.526	0.513	0.519	0.104	0.4155
1999.15	0.355	0.419	0.47	0.347	0.39775				1548.85	0.551	0.612	0.79	0.159	0.528
2040.17	0.745	0.907	0.803	0.889	0.836				1589.87	0.077	0.134	0.232	0.109	0.138
2070.18	0.408	0.473	0.523	1.315	0.67975				1617.88	1.498	1.281	3.053	0.94	1.693
2081.2	6.296	8.394	7.929	12.988	8.90175				1705.95	0.772	0.277	0.601	0.322	0.493
2111.22	0.045	0.077	0.065	0.084	0.06775				1722.97	0.328	0.331	0.42	0.087	0.2915
2192.24	2.738	2.49	2.539	2.667	2.6085				1910.08	0.491	0.731	0.853	0.158	0.55825
2203.26	0.246	0.261	0.269	0.435	0.30275				1979.12	0.096	0.069	0.181	0.072	0.1045
2214.26	2.547	1.946	2.084	0.611	1.797
2244.28	0.761	1.029	1.12	1.967	1.21925
2285.31	0.517	0.648	0.537	0.693	0.59875
2326.34	0.103	0.088	0.11	0.34	0.16025
2360.35	0.063	0.099	0.09	0.079	0.08275
2377.36	0.117	0.162	0.165	0.143	0.14675
2390.36	0.091	0.113	0.128	0.178	0.1275
2396.35	2.302	2.073	2.328	3.205	2.477
2418.37	0.614	0.49	0.686	0.603	0.59825
2431.39	0.066	0.067	0.087	0.087	0.07675
2448.4	0.215	0.196	0.281	0.345	0.25925
2459.4	3.972	3.859	4.31	5.385	4.3815
2489.42	0.061	0.083	0.072	0.084	0.075
2530.44	0.09	0.08	0.088	0.156	0.1035
2547.42	0.028	0.048	0.029	0.069	0.0435
2564.46	0.048	0.08	0.079	0.086	0.07325
2592.47	0.296	0.228	0.232	0.127	0.22075
2600.47	0.039	0.032	0.048	0.049	0.042
2605.48	0.086	0.105	0.115	0.121	0.10675
2622.49	0.146	0.136	0.206	0.195	0.17075
2635.5	0.078	0.083	0.101	0.128	0.0975
2646.5	0.167	0.21	0.217	0.381	0.24375
2663.51	0.164	0.156	0.161	0.184	0.16625
2704.53	0.304	0.201	0.303	0.593	0.35025
2762.57	0.028	0.039	0.035	0.022	0.031
2779.57	0.11	0.114	0.121	0.086	0.10775
2796.59	0.053	0.056	0.073	0.058	0.06
2809.59	0.038	0.047	0.057	0.057	0.04975
2837.6	1.172	0.854	0.997	0.752	0.94375
2867.59	0.024	0.024	0.03	0.037	0.02875
2891.64	0.076	0.088	0.106	0.221	0.12275
2908.64	0.057	0.053	0.067	0.108	0.07125
2925.62	0.031	0.04	0.034	0.037	0.0355
2966.68	0.053	0.075	0.073	0.08	0.07025
2983.67	0.013	0.018	0.027	0.03	0.022
2996.7	0.02	0.021	0.025	0.032	0.0245
3024.7	0.134	0.13	0.136	0.133	0.13325
3041.72	0.049	0.058	0.06	0.055	0.0555
3054.71	0.016	0.022	0.025	0.024	0.02175
3082.74	0.153	0.129	0.191	0.271	0.186
3095.76	0.014	0.022	0.022	0.039	0.02425
3140.77	0.039	0.042	0.05	0.032	0.04075
3215.81	0.383	0.536	0.391	0.124	0.3585
3228.83	0.025	0.032	0.033	0.03	0.03
3269.84	0.104	0.11	0.146	0.19	0.1375
3286.84	0.029	0.032	0.042	0.063	0.0415
3327.88	0.031	0.036	0.044	0.049	0.04
3402.91	0.147	0.227	0.184	0.081	0.15975
3456.96	0.013	0.02	0.023	0.037	0.02325
3460.95	0.064	0.058	0.083	0.098	0.07575
3473.98	0.011	0.016	0.019	0.028	0.0185
3515.01	0.011	0.007	0.014	0.018	0.0125
3590.03	0.034	0.051	0.051	0.037	0.04325
3631.06	0.014	0.02	0.02	0.019	0.01825
3648.06	0.069	0.059	0.083	0.076	0.07175
3764.13	0.014	0.018	0.026	0.023	0.02025
3777.15	0.009	0.019	0.019	0.021	0.017
3835.18	0.02	0.02	0.026	0.029	0.02375
3852.16	0.008	0.014	0.019	0.026	0.01675
3893.22	0.013	0.009	0.02	0.025	0.01675
4009.29	0.014	0.014	0.021	0.02	0.01725
4026.3	0.059	0.089	0.115	0.113	0.094
4039.3	0.007	0.009	0.015	0.018	0.01225
4080.35	0.005	0.003	0.009	0.015	0.008
4213.44	0.028	0.033	0.059	0.063	0.04575
4400.57	0.009	0.009	0.018	0.029	0.01625
4574.7	0.006	0.004	0.008	0.009	0.00675
4587.69	0.002	0.002	0.005	0.009	0.0045
4649.74	0.003	0.005	0.006	0.008	0.0055
Data presented as mean percent abundance. For N-glycans, n=6 for each brain region. For O-glycans, CTX=3, HIP=2, STR=4, CBLM=4.
