# Supplementary material for: Mammalian brain glycoproteins exhibit diminished glycan complexity compared to other tissues
Source: Nat Commun. 2022 Jan 12;13:275. doi: 10.1038/s41467-021-27781-9 (PMC8755730; doi:10.1038/s41467-021-27781-9)
Supplement: Supplementary file 5 — Supplementary Data 2 [file 41467_2021_27781_MOESM5_ESM.xlsx]

## Sheet: Supplementary Data 2
Glycan Name	m/z	GlcNAc	Mannose	Galactose	Fucose	NeuAc	Pauci	High-Man	Hybrid	Bisected	Antenna
F-Man-2	1141.6	2	2	0	1	0	1	0	0	0	0
Man-3	1171.1	2	3	0	0	0	1	0	0	0	0
F-Man-3	1345.8	2	3	0	1	0	1	0	0	0	0
Man-4	1375.8	2	4	0	0	0	1	0	0	0	0
A1	1416.8	3	3	0	0	0	0	0	0	0	1
F-Man-4	1549.9	2	4	0	1	0	1	0	0	0	0
Man-5	1579.9	2	5	0	0	0	0	1	0	0	0
FA1	1590.9	3	3	0	1	0	0	0	0	0	1
A1H4	1620.9	3	4	0	0	0	0	0	1	0	1
A1B	1661.9	4	3	0	0	0	0	0	0	1	1
F-Man-5	1754	2	5	0	1	0	0	1	0	0	0
Man-6	1784	2	6	0	0	0	0	1	0	0	0
FA1H4	1795	3	4	0	1	0	0	0	1	0	1
A1H5	1825	3	5	0	0	0	0	0	1	0	1
FA1B	1836	4	3	0	1	0	0	0	0	1	1
A1BH4	1866.1	4	4	0	0	0	0	0	1	1	1
A2B	1907.1	5	3	0	0	0	0	0	0	1	2
F2A1G1	1969.1	3	3	1	2	0	0	0	0	0	1
Man-7	1988.1	2	7	0	0	0	0	1	0	0	0
FA1H	1999.2	3	5	0	1	0	0	0	1	0	1
FA1BH4	2040.2	4	4	0	1	0	0	0	1	1	1
A1BH5	2070.2	4	5	0	0	0	0	0	1	1	1
FA2B	2081.2	5	3	0	1	0	0	0	0	1	2
A2BH4	2111.2	5	4	0	0	0	0	0	1	1	2
Man-8	2192.2	2	8	0	0	0	0	1	0	0	0
FA1G1H5	2203.2	3	5	1	1	0	0	0	1	0	1
F2A1G1B	2214.3	4	3	1	2	0	0	0	0	1	1
FA1BH5	2244.3	4	5	0	1	0	0	0	1	1	1
FA2BG1	2285.3	5	3	1	1	0	0	0	0	1	2
FA3B	2326.3	6	3	0	1	0	0	0	0	1	3
FA1G1S1H4	2360.3	3	4	1	1	1	0	0	1	0	1
F2A1G1H5	2377.3	3	5	1	2	0	0	0	1	0	1
A1G1S1H5	2390.3	3	5	1	0	1	0	0	1	0	1
Man-9	2396.3	2	9	0	0	0	0	1	0	0	0
F2A1G1BH4	2418.4	4	4	1	2	0	0	0	1	1	1
A1G1S1BH4	2431.4	4	4	1	0	1	0	0	1	1	1
FAG1BH5	2448.3	4	5	1	1	0	0	0	1	1	1
F2A1G1B	2459.4	5	3	1	2	0	0	0	0	1	2
FA2G1BH4	2489.4	5	4	1	1	0	0	0	1	1	2
FA3G1B	2530.4	6	3	1	1	0	0	0	0	1	3
A1G1S2H4	2547.4	3	4	1	0	2	0	0	1	0	1
FA1G1S1H5	2564.4	3	5	1	1	1	0	0	1	0	1
F3A2G2	2592.5	4	3	2	3	0	0	0	0	0	2
Man-9-G	2600.5	2	9	0	0	0	0	1	0	0	0
FA1G1S1BH4	2605.5	4	4	1	1	1	0	0	1	1	1
F2A1G1BH5	2622.5	4	5	1	2	0	0	0	1	1	1
A1G1S1BH5	2635.5	4	5	1	0	1	0	0	1	1	1
FA2G1S1B	2646.5	5	3	1	1	1	0	0	0	1	2
F2A2G2B	2663.5	5	3	2	2	0	0	0	0	1	2
F2A3G1B	2704.5	6	3	1	2	0	0	0	0	1	3
FA1G1S2B	2762.5	4	3	1	1	2	0	0	0	1	1
F2A1G1S1BH4	2779.6	4	4	1	2	1	0	0	1	1	1
F3A1G1BH5	2796.6	4	5	1	3	0	0	0	1	1	1
FA1G1S1BH5	2809.6	4	5	1	1	1	0	0	1	1	1
F3A2G2B	2837.6	5	3	2	3	0	0	0	0	1	2
F2A2G1BH5	2867.6	5	5	1	2	0	0	0	1	1	2
FA3G1S1B	2891.6	6	3	1	1	1	0	0	0	1	3
F2A3G2B	2908.6	6	3	2	2	0	0	0	0	1	3
FA1G1S2H5	2925.6	3	5	1	1	2	0	0	1	0	1
FA2G2S2	2966.6	4	3	2	1	2	0	0	0	0	2
F2A1G1S1BH5	2983.6	4	5	1	2	1	0	0	1	1	1
A1G1S2BH	2996.6	4	5	1	0	2	0	0	1	1	1
F2A2G2S1B	3024.7	5	3	2	2	1	0	0	0	1	2
F3A3G3	3041.7	5	3	3	3	0	0	0	0	0	3
FA2G2S1BH4	3054.7	5	4	2	1	1	0	0	1	1	2
F3A3G2B	3082.7	6	3	2	3	0	0	0	0	1	3
FA3G2S1B	3095.7	6	3	2	1	1	0	0	0	1	3
F2A2G2S2	3140.8	4	3	2	2	2	0	0	0	0	2
F4A3G3	3215.8	5	3	3	4	0	0	0	0	0	3
F2A3G3S1	3228.8	5	3	3	2	1	0	0	0	0	3
F2A3G2S1B	3269.8	6	3	2	2	1	0	0	0	1	3
F3A3G3B	3286.9	6	3	3	3	0	0	0	0	1	3
FA2G2S3	3327.9	4	3	2	1	3	0	0	0	0	2
F3A2G2S1	3402.9	4	3	2	3	1	0	0	0	0	2
FA3G2S2B	3456.9	6	3	2	1	2	0	0	0	1	3
F4A3G3B	3460.9	6	3	3	4	0	0	0	0	1	3
F2A3G3S1B	3473.9	6	3	3	2	1	0	0	0	1	3
F2A4G2S1B	3514.8	7	3	2	2	1	0	0	0	1	4
F2A3G3S2	3590	5	3	3	2	2	0	0	0	0	3
F2A3G2S2B	3631	6	3	2	2	2	0	0	0	1	3
F3A3G3S1B	3648	6	3	3	3	1	0	0	0	1	3
F3A3G3S2	3764.1	5	3	3	3	2	0	0	0	0	3
FA3G3S3	3777.1	5	3	3	1	3	0	0	0	0	3
F2A3G3S2B	3835.2	6	3	3	2	2	0	0	0	1	3
F3A4G4S1	3852.2	6	3	4	3	1	0	0	0	0	4
F3A4G3S1B	3893.2	7	3	3	3	1	0	0	0	1	4
F3A3G3S2B	4009.2	6	3	3	3	2	0	0	0	1	3
F4A4G4S1	4026.3	6	3	4	4	1	0	0	0	0	4
F2A4G4S2	4039.3	6	3	4	2	2	0	0	0	0	4
F2A4G3S2B	4080.4	7	3	3	2	2	0	0	0	1	4
F3A4G4S2	4213.4	6	3	4	3	2	0	0	0	0	4
F2A4G4S3	4400.5	6	3	4	2	3	0	0	0	0	4
F3A4G4S3	4574.6	6	3	4	3	3	0	0	0	0	4
FA4G4S4	4587.6	6	3	4	1	4	0	0	0	0	4
F5A5G5S1	4649.6	7	3	5	5	1	0	0	0	0	5
