# Supplementary material for: Mammalian brain glycoproteins exhibit diminished glycan complexity compared to other tissues
Source: Nat Commun. 2022 Jan 12;13:275. doi: 10.1038/s41467-021-27781-9 (PMC8755730; doi:10.1038/s41467-021-27781-9)
Supplement: Supplementary file 6 — Supplementary Data 3 [file 41467_2021_27781_MOESM6_ESM.xlsx]

## Sheet: Supplementary Data 3
	Plasma N-glycans				Cortex N-glycans			Cerebellum N-glycans
m/z	Male	Female	p-value	m/z	Male	Female	p-value	Male	Female	p-value
1579.9	0.35	0.31	0.76	1141.7	0.66	0.89	0.18	0.29	0.91	0.15
1621.1	0.2	0.19	0.88	1171.7	0.22	0.24	0.73	0.1	0.25	0.15
1662.1	0.14	0.17	0.63	1345.8	1.58	1.48	0.55	0.45	0.98	0.15
1784.1	0.5	0.42	0.77	1375.8	0.39	0.41	0.72	0.2	0.48	0.046*
1836.1	0.27	0.42	0.41	1416.8	0.11	0.19	0.006**	0.07	0.16	0.0002***
1907.3	0.28	0.16	0.17	1549.9	0.25	0.31	0.02*	0.14	0.25	0.11
1988.1	0.1	0.1	0.98	1579.9	46.09	45.56	0.83	37.17	34.47	0.41
2012.2	0.13	0.09	0.28	1590.9	0.51	0.6	0.008**	0.17	0.29	0.013*
2040.2	0.26	0.62	0.33	1620.9	0.14	0.21	0.003**	0.12	0.28	0.003**
2192.2	0.07	0.08	0.88	1662	0.49	0.59	0.31	0.19	0.23	0.07
2216.3	0.37	0.28	0.44	1754	0.18	0.21	0.29	0.14	0.24	0.008**
2257.3	0.54	0.36	0.07	1784	7.73	6.78	0.07	13.46	13.92	0.54
2396.3	0.11	0.14	0.59	1795	0.41	0.52	0.06	0.24	0.42	0.002**
2420.4	0.46	0.33	0.47	1825.1	0.31	0.4	0.02*	0.34	0.62	0.008**
2431.4	0.13	0.2	0.11	1836.1	9.68	9.81	0.84	3.74	3.22	0.09
2461.4	5.15	2.04	0.07	1866.1	0.15	0.17	0.11	0.16	0.3	0.03*
2635.5	0.49	1.15	0.09	1907.1	0.42	0.56	0.02*	0.63	0.74	0.11
2852.6	53.84	33.85	0.0008***	1969.1	0.36	0.41	0.04*	0.05	0.08	0.004**
2910.6	0.24	0.14	0.012*	1988.1	3.78	3.16	0.03*	4.56	4.77	0.34
3026.7	6.85	38.34	0.00014***	1999.2	0.36	0.43	0.12	0.35	0.5	0.03*
3243.8	7.28	2.02	0.0003***	2040.2	0.75	0.91	0.12	0.89	1.15	0.1
3301.8	0.53	0.36	0.0019**	2070.2	0.41	0.43	0.76	1.32	1.95	0.07
3417.9	0.43	1.61	0.005**	2081.2	6.33	6.62	0.69	13	9.47	0.005**
3693.1	16.88	10.2	0.0013**	2111.2	-	-	-	0.08	0.1	0.33
3867.2	0.9	5.11	0.002**	2192.2	2.75	2.24	0.03*	2.67	3.14	0.13
4084.3	3.26	1	0.002**	2203.2	0.25	0.27	0.41	0.44	0.66	0.01*
4258.4	0.07	0.22	0.04*	2214.3	2.56	2.48	0.51	0.61	0.65	0.62
4475.5	0.08	0.02	0.03*	2244.3	0.76	0.84	0.46	1.97	2.48	0.23
4533.5	0.1	0.07	0.3	2285.3	0.52	0.62	0.17	0.69	0.68	0.86
				2326.3	0.1	0.15	0.054	0.34	0.37	0.6
				2360.3	0.06	0.1	0.37	0.08	0.12	0.04*
				2377.3	0.12	0.16	0.08	0.14	0.21	0.048*
				2390.3	0.09	0.13	0.38	0.18	0.35	0.03*
				2396.3	2.31	1.83	0.07	3.21	3.3	0.83
				2418.4	0.62	0.69	0.4	0.6	0.72	0.33
				2431.4	0.07	0.08	0.59	0.09	0.29	0.06
				2448.3	0.22	0.23	0.59	0.35	0.42	0.29
				2459.4	3.99	3.76	0.6	5.39	3.83	0.04*
				2489.4	0.06	0.08	0.12	0.08	0.08	0.91
				2530.4	0.09	0.13	0.016*	0.16	0.14	0.4
				2564.5	-	-	-	0.09	0.12	0.09
				2592.5	0.3	0.36	0.23	0.13	0.17	0.22
				2600.4	-	-	-	0.05	0.06	0.36
				2605.5	0.09	0.13	0.41	0.12	0.34	0.06
				2622.5	0.15	0.19	0.12	0.2	0.26	0.2
				2635.4	0.08	0.11	0.26	0.13	0.28	0.08
				2646.5	0.17	0.24	0.5	0.38	0.59	0.06
				2663.5	0.17	0.2	0.38	0.18	0.17	0.8
				2704.5	0.31	0.41	0.08	0.59	0.51	0.46
				2779.6	0.11	0.16	0.48	0.09	0.12	0.12
				2796.6	0.05	0.09	0.12	0.06	0.07	0.34
				2809.5	-	-	-	0.06	0.09	0.07
				2837.6	1.18	1.11	0.66	0.75	0.73	0.86
				2891.6	0.08	0.11	0.46	0.22	0.34	0.12
				2908.6	0.06	0.08	0.11	0.11	0.08	0.51
				2925.6	-	-	-	0.04	0.03	0.68
				2966.6	0.05	0.09	0.45	0.08	0.16	0.04*
				2983.6	-	-	-	0.03	0.03	0.79
				2996.6	-	-	-	0.03	0.06	0.05
				3024.7	0.14	0.19	0.51	0.13	0.2	0.08
				3041.7	0.05	0.07	0.24	0.06	0.05	0.81
				3054.7	-	-	-	0.02	0.04	0.1
				3082.7	0.15	0.23	0.16	0.27	0.27	0.95
				3095.6	-	-	-	0.04	0.06	0.22
				3140.8	0.04	0.06	0.35	0.03	0.04	0.22
				3215.8	0.39	0.5	0.25	0.12	0.14	0.65
				3228.9	-	-	-	0.03	0.03	0.74
				3269.9	0.1	0.16	0.4	0.19	0.28	0.12
				3286.8	0.03	0.05	0.15	0.06	0.04	0.6
				3328	0.03	0.05	0.33	0.05	0.07	0.14
				3402.9	0.15	0.25	0.37	0.08	0.1	0.35
				3456.9	-	-	-	0.04	0.09	0.11
				3460.9	0.06	0.1	0.3	0.1	0.15	0.11
				3473.9	-	-	-	0.03	0.03	0.79
				3514.8	-	-	-	0.02	0.02	0.38
				3590	0.03	0.06	0.36	0.04	0.06	0.08
				3631.3	-	-	-	0.02	0.04	0.14
				3648	0.07	0.1	0.54	0.08	0.11	0.2
				3764.1	-	-	-	0.02	0.04	0.04*
				3777.1	-	-	-	0.02	0.05	0.1
				3835..1	0.02	0.06	0.31	0.03	0.06	0.1
				3852.1	-	-	-	0.03	0.03	0.84
				3893.2	-	-	-	0.02	0.04	0.3
				4009.2	-	-	-	0.02	0.04	0.09
				4026.3	0.06	0.09	0.48	0.11	0.17	0.15
				4039.3	-	-	-	0.02	0.02	0.43
				4080.5	-	-	-	0.01	0.03	0.29
				4213.4	0.03	0.04	0.42	0.06	0.12	0.05
				4400.5	-	-	-	0.03	0.08	0.12
				4574.8	-	-	-	0.01	0.01	0.2
				4587.9	-	-	-	0.01	0.02	0.24
				4649.6	-	-	-	0.01	0.02	0.26
