# Supplementary material for: Mammalian brain glycoproteins exhibit diminished glycan complexity compared to other tissues
Source: Nat Commun. 2022 Jan 12;13:275. doi: 10.1038/s41467-021-27781-9 (PMC8755730; doi:10.1038/s41467-021-27781-9)
Supplement: Supplementary file 8 — Supplementary Data 5 [file 41467_2021_27781_MOESM8_ESM.xlsx]

## Sheet: Supplementary Data 5
Glycosyltransferases (214)
Entrez Gene ID	Gene name
127550	A3GALT2
53947	A4GALT
51146	A4GNT
28	ABO
56052	ALG1
200810	ALG1L
644974	ALG1L2
85365	ALG2
10195	ALG3
29880	ALG5
29929	ALG6
79053	ALG8
79796	ALG9
84920	ALG10
144245	ALG10B
440138	ALG11
79087	ALG12
79868	ALG13
199857	ALG14
8706	B3GALNT1
148789	B3GALNT2
8708	B3GALT1
8707	B3GALT2
8705	B3GALT4
10317	B3GALT5
126792	B3GALT6
27087	B3GAT1
135152	B3GAT2
26229	B3GAT3
145173	B3GLCT
10678	B3GNT2
10331	B3GNT3
79369	B3GNT4
84002	B3GNT5
192134	B3GNT6
93010	B3GNT7
374907	B3GNT8
84752	B3GNT9
146712	B3GNTL1
2583	B4GALNT1
124872	B4GALNT2
283358	B4GALNT3
338707	B4GALNT4
2683	B4GALT1
8704	B4GALT2
8703	B4GALT3
8702	B4GALT4
9334	B4GALT5
9331	B4GALT6
11285	B4GALT7
11041	B4GAT1
56913	C1GALT1
29071	C1GALT1C1
51148	CERCAM
79586	CHPF
54480	CHPF2
22856	CHSY1
337876	CHSY3
79709	COLGALT1
23127	COLGALT2
55790	CSGALNACT1
55454	CSGALNACT2
8813	DPM1
23333	DPY19L1
283417	DPY19L2
147991	DPY19L3
286148	DPY19L4
285203	EOGT
2131	EXT1
2132	EXT2
2134	EXTL1
2135	EXTL2
2137	EXTL3
79147	FKRP
2218	FKTN
2523	FUT1
2524	FUT2
2525	FUT3
2526	FUT4
2527	FUT5
2528	FUT6
2529	FUT7
2530	FUT8
10690	FUT9
84750	FUT10
170384	FUT11
2589	GALNT1
2590	GALNT2
2591	GALNT3
8693	GALNT4
11227	GALNT5
11226	GALNT6
51809	GALNT7
26290	GALNT8
50614	GALNT9
55568	GALNT10
63917	GALNT11
79695	GALNT12
114805	GALNT13
79623	GALNT14
117248	GALNT15
57452	GALNT16
64409	GALNT17
374378	GALNT18
168391	GALNTL5
442117	GALNTL6
26301	GBGT1
2650	GCNT1
2651	GCNT2
644378	GCNT2P
9245	GCNT3
51301	GCNT4
140687	GCNT7
144423	GLT1D1
360203	GLT6D1
55830	GLT8D1
83468	GLT8D2
79712	GTDC1
283464	GXYLT1
727936	GXYLT2
2992	GYG1
8908	GYG2
2997	GYS1
2998	GYS2
3036	HAS1
3037	HAS2
3038	HAS3
79070	KDELC1
143888	KDELC2
9215	LARGE1
120071	LARGE2
3955	LFNG
4242	MFNG
4245	MGAT1
4247	MGAT2
4248	MGAT3
11320	MGAT4A
11282	MGAT4B
25834	MGAT4C
152586	MGAT4D
4249	MGAT5
146664	MGAT5B
8473	OGT
5277	PIGA
9488	PIGB
93183	PIGM
55650	PIGV
80235	PIGZ
23509	POFUT1
23275	POFUT2
56983	POGLUT1
55624	POMGNT1
84892	POMGNT2
10585	POMT1
29954	POMT2
5834	PYGB
5836	PYGL
5837	PYGM
5986	RFNG
6482	ST3GAL1
6483	ST3GAL2
6487	ST3GAL3
6484	ST3GAL4
8869	ST3GAL5
10402	ST3GAL6
6480	ST6GAL1
84620	ST6GAL2
55808	ST6GALNAC1
10610	ST6GALNAC2
256435	ST6GALNAC3
27090	ST6GALNAC4
81849	ST6GALNAC5
30815	ST6GALNAC6
6489	ST8SIA1
8128	ST8SIA2
51046	ST8SIA3
7903	ST8SIA4
29906	ST8SIA5
338596	ST8SIA6
3703	STT3A
201595	STT3B
10329	TMEM5
83857	TMTC1
160335	TMTC2
160418	TMTC3
84899	TMTC4
7357	UGCG
56886	UGGT1
55757	UGGT2
54658	UGT1A1
54659	UGT1A3
54657	UGT1A4
54579	UGT1A5
54578	UGT1A6
54577	UGT1A7
54576	UGT1A8
54600	UGT1A9
54575	UGT1A10
10941	UGT2A1
574537	UGT2A2
79799	UGT2A3
7365	UGT2B10
10720	UGT2B11
7366	UGT2B15
7367	UGT2B17
54490	UGT2B28
7363	UGT2B4
7364	UGT2B7
133688	UGT3A1
167127	UGT3A2
7368	UGT8
152002	XXYLT1
64131	XYLT1
64132	XYLT2
Glycoside Hydrolases (80)
Entrez Gene ID	Gene name HGNC
178	AGL
276	AMY1A
277	AMY1B
278	AMY1C
80162	ATHL1
1116	CHI3L1
1117	CHI3L2
27159	CHIA
1118	CHIT1
1486	CTBS
9695	EDEM1
55741	EDEM2
80267	EDEM3
64772	ENGASE
2517	FUCA1
2519	FUCA2
2548	GAA
2581	GALC
23193	GANAB
2595	GANC
2629	GBA
57704	GBA2
57733	GBA3
2632	GBE1
2717	GLA
2720	GLB1
79411	GLB1L
89944	GLB1L2
112937	GLB1L3
2990	GUSB
3073	HEXA
3074	HEXB
284004	HEXDC
10855	HPSE
60495	HPSE2
3373	HYAL1
8692	HYAL2
8372	HYAL3
23553	HYAL4
3425	IDUA
57462	KIAA1161
9365	KL
152831	KLB
3938	LCT
197021	LCTL
129530	LYG1
254773	LYG2
4069	LYZ
84569	LYZL1
131375	LYZL4
57151	LYZL6
4121	MAN1A1
10905	MAN1A2
11253	MAN1B1
57134	MAN1C1
4124	MAN2A1
4122	MAN2A2
4125	MAN2B1
23324	MAN2B2
4123	MAN2C1
4126	MANBA
79694	MANEA
149175	MANEAL
8972	MGAM
93432	MGAM2
7841	MOGS
4668	NAGA
4669	NAGLU
4758	NEU1
4759	NEU2
10825	NEU3
129807	NEU4
10724	OGA
5016	OVGP1
6476	SI
6519	SLC3A1
6520	SLC3A2
124912	SPACA3
6677	SPAM1
11181	TREH
Sulfotransferases (35)
Entrez Gene ID	Gene name HGNC
8534	CHST1
9435	CHST2
9469	CHST3
10164	CHST4
23563	CHST5
4166	CHST6
56548	CHST7
64377	CHST8
83539	CHST9
9486	CHST10
50515	CHST11
55501	CHST12
166012	CHST13
113189	CHST14
51363	CHST15
9514	GAL3ST1
64090	GAL3ST2
89792	GAL3ST3
79690	GAL3ST4
9653	HS2ST1
9957	HS3ST1
9956	HS3ST2
9955	HS3ST3A1
9953	HS3ST3B1
9951	HS3ST4
222537	HS3ST5
64711	HS3ST6
9394	HS6ST1
90161	HS6ST2
266722	HS6ST3
3340	NDST1
8509	NDST2
9348	NDST3
64579	NDST4
10090	UST
Glycan-Related genes (23)
Entrez Gene ID	Gene name HGNC
175	AGA
22901	ARSG
153642	ARSK
1798	DPAGT1
8818	DPM2
54344	DPM3
27248	ERLEC1
26035	GLCE
79158	GNPTAB
84572	GNPTG
3309	HSPA5
729920	ISPD
51172	NAGPA
10956	OS9
5034	P4HB
64714	PDIA2
2923	PDIA3
9601	PDIA4
10130	PDIA6
84197	POMK
5589	PRKCSH
23213	SULF1
55959	SULF2
