# Supplementary material for: Mammalian brain glycoproteins exhibit diminished glycan complexity compared to other tissues
Source: Nat Commun. 2022 Jan 12;13:275. doi: 10.1038/s41467-021-27781-9 (PMC8755730; doi:10.1038/s41467-021-27781-9)
Supplement: Supplementary file 10 — Source Data [file 41467_2021_27781_MOESM10_ESM.xlsx]

## Sheet: Figure 2
m/z	CTX						HIP						STR						CBLM
1579	45.843	47.0025	43.6566	47.5439	49.2832	41.8136	53.479	44.8448	41.747	45.8145	48.3888	42.354	43.3471	45.9332	46.1268	47.7938	41.5794	45.7935	28.6106	38.3372	35.2101	40.5006	41.1656	38.9386
1784	7.99383	7.65918	7.46549	8.50711	7.57318	6.94614	7.79925	6.94906	5.81052	6.38715	6.97427	7.12859	7.13166	7.41439	6.88357	6.69286	8.03751	7.04049	12.7022	13.9765	12.0531	13.4075	14.6826	13.8213
1836	9.45663	10.0917	10.7396	6.95098	10.2695	10.2554	7.9153	10.4658	9.78603	9.94305	9.58378	11.1154	8.81157	8.96161	8.77429	8.95647	9.84961	9.43848	4.13045	3.619	4.06536	4.04471	2.8957	3.67647
1988	3.71568	3.40305	4.04561	4.25428	3.6492	3.49747	3.11544	3.09428	2.63354	2.7857	3.04561	3.59307	3.27214	3.41258	3.24339	2.80634	4.10557	3.63622	5.24541	4.17225	4.52847	4.38912	4.28447	4.71074
2081	6.5213	5.67831	7.30936	5.97713	4.38748	7.89996	5.47743	8.60511	9.42013	8.14109	8.44093	10.2792	8.19265	7.95231	7.19442	6.744	9.43529	8.05318	14.234	12.6658	13.1722	11.1498	13.2717	13.4338
2192	2.69026	2.56418	2.95592	3.32606	2.18944	2.70206	2.23375	2.5471	2.33296	2.26225	2.4609	3.10382	2.18125	2.55607	2.51679	1.83227	3.1999	2.94584	3.45681	2.61497	2.43961	2.31024	2.52965	2.65064
2214	2.28715	2.53791	2.8998	2.27146	2.47676	2.81161	1.77291	2.2103	2.13855	1.99928	1.56779	1.98806	1.89335	1.73224	2.37538	2.08611	2.27843	2.13934	0.730825	0.619915	0.668479	0.669243	0.442234	0.537907
2244	0.851326	0.735025	0.913322	0.716484	0.526639	0.821456	0.780611	1.15535	1.16461	1.07975	0.879472	1.11449	1.30491	1.15617	0.961692	0.867625	1.34018	1.09196	2.75305	2.04619	1.91825	1.66196	1.7119	1.71078
2396	2.15046	1.98844	2.55058	3.12646	1.66926	2.32692	1.61856	2.1141	2.13457	1.86911	2.07647	2.62275	1.84763	2.50567	2.33031	1.68356	3.07973	2.52061	4.41382	3.16911	2.83186	2.63537	3.11905	3.06055
2459	3.6592	3.57592	4.77242	4.28712	2.97654	4.56086	2.67815	4.21239	5.23723	4.0468	3.11863	3.8594	3.92835	3.60843	4.73719	4.59574	4.84723	4.14492	6.80549	5.68153	6.29409	4.91212	4.05134	4.56718

## Sheet: Figure 4
m/z	CTX			HIP		STR				CBLM
779	1.5267	1.30513	1.00109	0.901617	1.07176	0.515315	0.900152	1.19626	0.534495	0.901438	2.28592	4.28686	2.27338
895	2.21098	4.80497	4.18462	6.73153	6.3505	2.58071	3.55168	5.2176	3.25553	5.07674	8.19242	10.9331	4.56724
913	1.06969	0.970487	1.1193	2.55577	2.59363	0.796425	1.31143	1.37218	2.08417	5.92379	2.32381	5.04244	5.25094
1100	5.41987	4.89792	6.75066	10.927	11.8109	4.18118	6.99956	9.65049	7.92449	22.859	15.1464	16.7614	18.6949
1158	7.01653	4.59451	6.20396	3.0495	2.71089	1.20796	2.76207	3.57236	5.12338	5.82819	2.17916	3.35751	4.74942
1257	68.2853	69.1243	69.043	63.9952	64.3394	72.2885	70.0473	66.3821	65.0571	52.4474	63.0204	51.3579	53.7887
1287	0.575749	0.922382	0.568811	0.476573	0.386231	1.47378	0.721248	0.996886	1.31471	1.0571	1.0761	1.11436	1.02115
1345	3.30296	3.66988	2.86593	1.70439	1.67814	2.65014	2.64285	2.41366	1.88934	0.585816	0.837446	0.737433	0.812924
1461	1.39732	1.19321	1.28327	1.36326	1.4383	1.74824	1.3233	1.09974	1.40529	0.859081	0.749732	0.504487	0.81285
1618	1.48686	1.69634	1.30252	1.25857	1.29928	4.75672	2.37494	1.87583	3.16361	0.963171	1.06443	0.738267	0.992547

## Sheet: Figure 5
Plasma N-glycans
m/z	Male								Female
1784	0.682521	0.260593	0.18278	0.241465	0.643773	1.44193	0.177884	0.340332	0.358735	0.0344508	0.249256	1.32062	0.230726	0.348401
2461	6.21152	3.19079	3.38756	2.64082	13.4711	8.38398	2.48815	1.43375	2.42621	0.996088	1.85564	3.81141	1.47246	1.69544
2635	0.601156	0.257829	0.271377	0.277508	0.835647	1.14611	0.182716	0.315225	1.59807	0.498188	0.596922	2.50079	0.735892	0.986466
2853	60.056	62.6904	56.9865	62.1035	42.8803	39.3021	57.1303	49.5729	30.8165	37.3036	46.1593	30.0498	35.6471	23.1037
3027	8.00708	5.60124	6.55479	6.21879	9.12369	9.53303	4.31615	5.45772	30.7495	33.9885	29.0464	43.5038	45.5282	47.2056
3244	5.21318	7.37044	7.32203	4.31269	5.52899	7.26695	9.07395	12.128	3.13926	3.1392	2.13669	0.928748	1.43657	1.32405
3418	0.472475	0.322271	0.398913	0.260403	0.335627	0.734935	0.377657	0.558558	2.22696	2.2885	0.953382	0.809859	1.48134	1.89274
3693	10.6039	14.8642	17.6584	17.5474	17.8573	17.4314	18.6189	20.4757	13.5773	11.9197	11.9836	6.84961	6.74937	10.1357
3867	0.75856	0.548044	1.02785	0.839851	0.944135	1.58622	0.732837	0.764121	5.8331	6.19788	3.11336	3.41111	4.10244	7.98429
4084	1.35694	2.30004	3.14632	2.07856	3.14937	4.6097	4.05694	5.41616	1.96042	1.67165	0.728587	0.2017	0.503492	0.96258
Cortex N-glycans
m/z	Male						Female
1579	46.1338	47.2916	43.7745	47.6713	49.5529	42.1239	46.3021	42.6992	41.9482	51.2904
1784	8.04454	7.70628	7.48566	8.5299	7.61462	6.99768	7.48114	6.48209	5.90705	7.26515
1836	9.51662	10.1537	10.7686	6.96961	10.3258	10.3315	9.49678	9.42962	10.216	10.0778
1988	3.73925	3.42398	4.05654	4.26568	3.66917	3.52342	3.57581	3.28306	2.73265	3.06512
2081	6.56267	5.71323	7.3291	5.99314	4.41149	7.95859	6.16539	6.96718	7.83512	5.52031
2192	2.70732	2.57995	2.9639	3.33497	2.20142	2.72212	2.53235	2.25706	1.93909	2.23097
2214	2.30165	2.55352	2.90764	2.27754	2.49032	2.83248	2.39004	2.52062	2.60283	2.40082
2244	0.856727	0.739545	0.915789	0.718404	0.529521	0.827552	0.752776	0.916194	1.01714	0.673615
2396	2.1641	2.00067	2.55747	3.13483	1.67839	2.34419	2.14225	1.75745	1.68864	1.74839
2459	3.68241	3.59792	4.78531	4.29861	2.99283	4.59471	3.21495	4.06813	4.53092	3.22019
Cerebellum N-glycans
m/z	Male						Female
1579	28.65	38.375	35.2969	40.5476	41.2012	38.9703	28.3298	38.8768	33.1154	37.5566
1784	12.7198	13.9903	12.0828	13.4231	14.6953	13.8326	12.1649	14.6295	14.1409	14.7301
1836	4.13615	3.62257	4.07538	4.04941	2.89821	3.67946	3.1281	3.46505	3.57391	2.69796
1988	5.25265	4.17637	4.53964	4.39422	4.28817	4.71457	4.71932	4.73332	5.13275	4.49486
2070	1.6241	1.37607	1.02232	1.11581	1.38685	1.37341	2.564	1.51247	2.10461	1.62621
2081	14.2536	12.6783	13.2047	11.1627	13.2832	13.4447	11.3732	8.52947	9.24062	8.75194
2192	3.46158	2.61755	2.44563	2.31292	2.53184	2.6528	3.5421	2.8511	3.46371	2.69124
2244	2.75684	2.04821	1.92298	1.66389	1.71338	1.71217	3.33073	1.89276	2.62263	2.06963
2396	4.41991	3.17224	2.83884	2.63843	3.12175	3.06304	4.09703	2.69622	3.65617	2.76803
2459	6.81488	5.68714	6.3096	4.91782	4.05484	4.5709	5.11221	3.13782	3.87627	3.20591
Cortex O-glycans
m/z	Male			Female
779	1.5	1.3	1	3.8	3.1
895	2.2	4.8	4.2	6.2	5.3
913	1.1	1	1.1	1.8	1.2
1100	5.4	4.9	6.8	8	7.9
1158	7	4.6	6.2	4.2	4.5
1257	68.4	69.2	69.1	62.4	64
1345	3.3	3.7	2.9	2.6	3.4
1461	1.4	1.2	1.3	0.9	1.4
1519	1.6	1.2	1.2	0.6	0.9
1618	1.5	1.7	1.3	1.1	1.2

## Sheet: Figure 7
	Cortex				Cerebellum
Mgat1	77.9689	81.956	72.525	78.681	56.5907	52.5556	58.1362	55.1128
Mgat2	32.3605	35.7697	32.0608	34.0646	32.5356	31.197	27.7058	29.3272
Mgat3	226.143	224.046	246.073	206.026	255.351	294.816	282.354	276.718
Mgat4a	48.393	46.4335	49.5527	41.9182	44.2777	48.225	48.3125	51.4121
Mgat4b	82.0192	87.6763	72.1596	83.9329	85.8645	91.783	78.8196	86.3899
Mgat4c	6.45522	6.28529	5.52615	5.97455	3.09862	2.60676	1.99543	2.42735
Mgat5	46.1569	44.3148	54.7591	22.1637	43.8292	53.8589	57.9827	55.7893
Fut1	0	0	0	0	0	0	0	0
Fut2	0.4641	0.670902	1.27878	0.77091	2.44628	2.48062	2.83966	2.54673
Fut3	0	0	0	0	0	0	0	0
Fut4	0	0	0	0	0	0	0	0
Fut5	0	0	0	0	0	0	0	0
Fut6	0	0	0	0	0	0	0	0
Fut7	0	0	0	0	0	0	0	0
Fut8	63.1177	58.6156	63.4822	63.7928	98.3813	109.274	96.011	95.9401
Fut9	147.035	116.843	147.151	133.078	149.672	161.703	155.951	143.453
Fut10	10.4634	11.0522	11.098	9.87729	14.8	17.3644	13.661	15.3998
Fut11	19.0703	20.6214	20.9628	19.08	21.1603	22.8301	21.9498	22.7614
Pomt1	15.8216	17.3375	17.9486	15.8037	20.7119	22.1154	24.2906	21.4482
Pomt2	29.829	30.4731	29.6403	29.6319	40.7714	40.6149	40.254	37.0868
Pomgnt1	85.6476	90.7836	88.0073	88.1247	73.47	71.7278	66.9621	71.388
Pomgnt2	41.5581	45.1976	43.9808	38.0155	38.3659	37.6718	38.7575	37.803
Mgat5b	142.015	151.977	146.922	125.177	49.6595	38.9752	53.493	45.4034
	Cortex	Cerebellum	Liver	Lung
MGAT1	12.9561	18.8877	26.2081	64.0881
MGAT2	1.83324	3.79137	6.8103	7.72405
MGAT3	49.9169	89.6103	0.115183	11.3712
MGAT4A	5.71865	23.2905	2.49368	18.1856
MGAT4B	29.0512	81.3599	92.5328	69.9675
MGAT4C	0.795347	0.346643	0.0100892	0.0478032
MGAT5	16.3848	30.7649	2.30203	17.2536
FUT1	3.36691	10.2607	0.492358	17.4495
FUT2	0.823591	4.60514	0.149321	0.76874
FUT3	0.103502	0.115327	0.702664	3.12336
FUT4	0.922729	2.57333	0.816029	4.38756
FUT5	0.051337	0.0447916	0.147098	0.0231555
FUT6	0.00818991	0.0222616	4.53904	0.144231
FUT7	0.405868	3.97321	0.172487	2.41227
FUT8	9.32779	15.1643	0.676064	7.19866
FUT9	10.386	29.177	0	0.00706193
FUT10	2.55851	2.61743	1.10305	3.64598
FUT11	5.62306	9.91182	2.52317	15.2607
POMT1	20.5167	65.0489	7.37786	17.0281
POMT2	10.6354	21.1924	4.68475	12.2505
POMGNT1	33.2225	40.331	17.4591	28.1058
POMGNT2	41.9368	94.9004	6.30964	21.1753
MGAT5B	64.3212	13.5063	0.025615	0.944728

## Sheet: Table 1
Glycan	N	N	N	N	N	N		Glycan	N	N	N	N	N	N		Glycan	N	N	N	N	N	N		Glycan	N	N	N	N	N	N
Region	CTX	CTX	CTX	CTX	CTX	CTX		Region	HIP	HIP	HIP	HIP	HIP	HIP		Region	STR	STR	STR	STR	STR	STR		Region	CBLM	CBLM	CBLM	CBLM	CBLM	CBLM
MOUSE	M1	M404	M447	M448	M479	M480		MOUSE	M1	M404	M447	M448	M479	M480		MOUSE	M1	M404	M447	M448	M479	M480		MOUSE	M1	M404	M447	M448	M479	M480
GENOTYPE	WT	WT	WT	WT	WT	WT		GENOTYPE	WT	WT	WT	WT	WT	WT		GENOTYPE	WT	WT	WT	WT	WT	WT		GENOTYPE	WT	WT	WT	WT	WT	WT
(m/z from CTX 444)								(m/z from M447)								(m/z from M1 4.5.19)								(m/z from 444)
1141.62	0.549512	0.858416	0.421915	0.729661	0.82941	0.552941		1141.58	0.73166	0.673549	0.584665	0.578559	0.504444	0.260576		1141.58	0.568181	0.395896	0.630292	1.22774	0.473486	0.58795		1141.63	0.227261	0.35634	0.338722	0.434573	0.170631	0.187819
1171.64	0.198366	0.251338	0.159789	0.24134	0.300769	0.188988		1171.6	0.248538	0.225241	0.192227	0.195502	0.174041	0.10378		1171.61	0.239301	0.176459	0.202449	0.28455	0.152184	0.263175		1171.65	0.116299	0.0960036	0.102982	0.149779	0.0681519	0.0683957
1345.75	1.39434	1.77369	1.1682	1.76574	1.96668	1.38535		1345.73	1.58737	1.50017	1.06204	1.31556	1.02374	0.616195		1345.73	1.14387	0.876359	0.939731	1.49916	1.08078	1.10725		1345.76	0.389937	0.604237	0.475358	0.602143	0.330807	0.307536
1375.77	0.40258	0.392794	0.321488	0.384325	0.478749	0.360778		1375.76	0.490434	0.46035	0.354626	0.415182	0.401689	0.286864		1375.76	0.395858	0.344439	0.299662	0.424611	0.309691	0.447778		1375.78	0.157719	0.196073	0.166032	0.282343	0.206184	0.174651
1416.8	0.0999574	0.0964876	0.104436	0.0941358	0.142513	0.109553		1416.79	0.131987	0.121176	0.110389	0.128359	0.126104	0.0957563		1416.79	0.172099	0.125914	0.0852639	0.108787	0.0780866	0.110779		1416.81	0.0592647	0.0555772	0.0510728	0.0817782	0.0875473	0.073571
1549.88	0.266736	0.270331	0.208549	0.231657	0.28858	0.250733		1549.87	0.287223	0.283627	0.217168	0.282042	0.283344	0.237515		1549.86	0.380334	0.251048	0.232141	0.332379	0.191174	0.240541		1549.89	0.159661	0.108307	0.116203	0.160661	0.161453	0.104765
1579.89	46.0731	47.2478	43.7434	47.6342	49.497	42.0613		1579.88	53.6077	44.9044	42.0486	46.0066	48.5652	42.4464		1579.88	43.7783	46.334	46.4851	48.118	41.7084	45.9523		1579.89	28.6168	38.3429	35.2207	40.51	41.1728	38.9477
1590.91	0.491372	0.512088	0.419159	0.481515	0.592196	0.536136		1590.91	0.497025	0.513813	0.402505	0.483529	0.478404	0.447199		1590.9	0.417103	0.346933	0.303213	0.373544	0.378949	0.409564		1590.92	0.159387	0.162223	0.15605	0.210332	0.16593	0.165403
1620.93	0.147591	0.121345	0.153509	0.107631	0.167768	0.154671		1620.92	0.141276	0.144772	0.138048	0.167643	0.173243	0.155005		1620.92	0.174856	0.158099	0.123136	0.138765	0.121271	0.166529		1620.94	0.101969	0.0958494	0.0816743	0.124618	0.167203	0.136834
1661.95	0.478357	0.496696	0.549467	0.361114	0.55326	0.503278		1661.95	0.487211	0.563559	0.465408	0.501703	0.507948	0.491583		1661.94	0.503388	0.426225	0.32024	0.375267	0.361089	0.431294		1661.96	0.143473	0.160124	0.158518	0.231491	0.225208	0.214745
1754.01	0.174643	0.169085	0.165443	0.171896	0.192839	0.17602		1754	0.217311	0.217901	0.166709	0.224349	0.220164	0.192308		1754	0.230435	0.173052	0.160379	0.197827	0.148362	0.167445		1754	0.166206	0.121497	0.112993	0.156693	0.154811	0.112954
1784.01	8.03394	7.69914	7.48034	8.52326	7.60602	6.98729		1784.01	7.81803	6.95829	5.8525	6.41393	6.99969	7.14413		1784.01	7.20259	7.47908	6.93705	6.73827	8.06245	7.0649		1784.01	12.705	13.9786	12.0567	13.4106	14.6851	13.8245
1795.03	0.408732	0.402426	0.411052	0.324937	0.439569	0.45811		1795.04	0.424474	0.4893	0.406769	0.46843	0.414192	0.455408		1795.03	0.549448	0.427886	0.357128	0.412793	0.405464	0.418828		1795.04	0.265183	0.206239	0.204991	0.25992	0.234245	0.242503
1825.05	0.331264	0.286794	0.340773	0.235694	0.330622	0.356346		1825.05	0.320038	0.362037	0.298827	0.359105	0.359921	0.366064		1825.04	0.456752	0.382872	0.315542	0.327309	0.347216	0.361826		1825.05	0.40609	0.312274	0.25147	0.307618	0.404161	0.351364
1836.05	9.50409	10.1443	10.7609	6.96418	10.3141	10.3162		1836.06	7.93436	10.4797	9.85673	9.98473	9.61872	11.1396		1836.05	8.89922	9.03981	8.84246	9.01724	9.88017	9.47121		1836.06	4.13134	3.61955	4.06659	4.04564	2.89621	3.67733
1866.05	0.16557	0.139818	0.148264	0.129604	0.163713	0.135723		1866.07	0.182523	0.173165	0.15831	0.175624	0.158647	0.162433		1866.06	0.191697	0.198383	0.124038	0.125595	0.12031	0.147419		1866.07	0.163463	0.134638	0.1407	0.195891	0.186324	0.167609
1907.11	0.414643	0.371071	0.470467	0.372679	0.365389	0.513151		1907.1	0.347931	0.489342	0.462418	0.454675	0.467048	0.572175		1907.09	0.474865	0.404984	0.301615	0.335962	0.411256	0.423867		1907.1	0.696951	0.604632	0.506078	0.59727	0.697606	0.692752
1969.13	0.324527	0.334921	0.314536	0.401276	0.403751	0.38049		1969.14	0.239928	0.253925	0.232007	0.261086	0.219914	0.230743		1969.13	0.240686	0.191777	0.232193	0.243358	0.188748	0.233726		1969.14	0.042301	0.0375041	0.0453914	0.0548195	0.0475492	0.0486587
1988.13	3.73433	3.4208	4.05365	4.26236	3.66503	3.51819		1988.13	3.12294	3.09839	2.65256	2.79738	3.05671	3.60091		1988.13	3.30469	3.44235	3.26858	2.82538	4.11831	3.64883		1988.12	5.24654	4.17288	4.52984	4.39014	4.28521	4.71184
1999.15	0.372994	0.36065	0.399456	0.28929	0.335705	0.379595		1999.15	0.418974	0.456718	0.387103	0.412584	0.397077	0.44722		1999.14	0.581464	0.480203	0.413641	0.395897	0.511192	0.454943		1999.14	0.410839	0.317809	0.320598	0.350748	0.331595	0.353127
2040.17	0.730819	0.713536	0.875547	0.642533	0.69175	0.83341		2040.18	0.777567	0.999882	0.956285	0.909981	0.801404	1.01562		2040.17	0.992229	0.770358	0.671253	0.686959	0.918163	0.811923		2040.17	1.14311	0.855957	0.781321	0.836866	0.882447	0.8367
2070.18	0.448524	0.338341	0.468682	0.396943	0.34882	0.455543		2070.19	0.402643	0.495722	0.510498	0.521227	0.411056	0.504571		2070.18	0.623484	0.55511	0.465033	0.434222	0.533651	0.546429		2070.18	1.62221	1.37492	1.02012	1.11477	1.38589	1.37262
2081.2	6.55402	5.70794	7.3239	5.98847	4.40651	7.94677		2081.2	5.49061	8.61654	9.48818	8.17522	8.4717	10.3016		2081.19	8.27414	8.0217	7.25031	6.78975	9.46456	8.0811		2081.2	14.237	12.6677	13.1762	11.1524	13.274	13.4369
2192.24	2.70376	2.57756	2.9618	3.33238	2.19894	2.71807		2111.23	0.0596668	0.0831472	0.0859967	0.0712457	0.0780926	0.0857862		2192.24	2.20295	2.57838	2.53634	1.8447	3.20983	2.95605		2111.23	0.090408	0.0594023	0.0943289	0.0913245	0.091123	0.0773543
2203.26	0.250568	0.206327	0.274168	0.243194	0.250976	0.255285		2192.24	2.23913	2.55048	2.34981	2.27174	2.46987	3.11058		2203.26	0.313573	0.250488	0.271573	0.243136	0.275339	0.271255		2192.23	3.45756	2.61537	2.44035	2.31078	2.53009	2.65126
2214.26	2.29862	2.55115	2.90557	2.27577	2.4875	2.82827		2203.27	0.304002	0.256768	0.23659	0.259742	0.246702	0.267614		2214.26	1.91218	1.74736	2.39384	2.10026	2.2855	2.14676		2203.25	0.52888	0.418083	0.402636	0.436312	0.395582	0.426545
2244.28	0.855598	0.73886	0.915138	0.717844	0.528923	0.826323		2214.27	1.77718	2.21324	2.154	2.00767	1.57351	1.99239		2244.28	1.31789	1.16626	0.969164	0.873512	1.34434	1.09575		2214.27	0.730983	0.620009	0.668681	0.669398	0.442311	0.538033
2285.31	0.476244	0.482477	0.631603	0.524552	0.422069	0.580349		2244.29	0.78249	1.15689	1.17303	1.08427	0.882678	1.11692		2285.31	0.613418	0.485595	0.50597	0.470534	0.622391	0.548097		2244.28	2.75364	2.0465	1.91883	1.66234	1.7122	1.71118
2326.34	0.103241	0.077487	0.110082	0.098867	0.103395	0.128787		2285.32	0.462661	0.727245	0.796681	0.664675	0.534135	0.713842		2326.33	0.135423	0.10902	0.0942598	0.0878835	0.121307	0.119277		2285.31	0.904745	0.678752	0.752712	0.703456	0.536596	0.581975
2360.35	0.0843289	0.0744102	0.0152053	0.019927	0.0966608	0.0888682		2326.35	0.0619595	0.0965557	0.100734	0.0789321	0.0921637	0.10069		2360.33	0.165377	0.133842	0.117073	0.101894	0.0130793	0.0151165		2326.34	0.449629	0.269175	0.372445	0.317925	0.308907	0.322085
2377.36	0.114751	0.107615	0.116332	0.109924	0.136997	0.121549		2360.35	0.0834337	0.0433988	0.135268	0.117227	0.105168	0.109193		2377.35	0.201584	0.168493	0.178038	0.150321	0.14842	0.148426		2360.35	0.085327	0.0614282	0.0846815	0.0864169	0.0700617	0.0887263
2390.36	0.129983	0.0920706	0.0445892	0.047991	0.113744	0.117613		2377.36	0.166434	0.151379	0.173753	0.169235	0.151755	0.164954		2390.36	0.212777	0.154221	0.148907	0.129525	0.0511675	0.0742752		2377.36	0.170711	0.122495	0.169864	0.136487	0.12175	0.136665
2396.35	2.16125	1.99881	2.55565	3.13239	1.6765	2.34071		2390.37	0.0885075	0.0548991	0.138427	0.11494	0.153078	0.132798		2396.35	1.86601	2.52753	2.34841	1.69498	3.08928	2.52935		2390.35	0.202725	0.165828	0.155767	0.171784	0.166847	0.205267
2418.37	0.607105	0.579352	0.661973	0.598328	0.563237	0.688244		2396.34	1.62245	2.11691	2.14999	1.87695	2.08404	2.62847		2418.37	0.873913	0.694392	0.649035	0.603486	0.696345	0.626323		2396.33	4.41477	3.16959	2.83271	2.63597	3.11959	3.06127
2431.39	0.119125	0.0611519	0.0233971	0.0259362	0.0828582	0.0872359		2418.39	0.391057	0.553277	0.576801	0.496549	0.439531	0.493076		2431.37	0.136632	0.125375	0.112819	0.0869475	0.0247812	0.0397209		2418.37	0.8007	0.579529	0.747217	0.519926	0.471054	0.502302
2448.4	0.214516	0.185155	0.247436	0.237642	0.176768	0.232399		2431.39	0.0383047	0.0324464	0.11263	0.0898442	0.0713616	0.057242		2448.39	0.345325	0.295476	0.264001	0.238858	0.282915	0.273816		2431.39	0.0886166	0.0697473	0.0717217	0.0883501	0.0840243	0.119022
2459.4	3.67757	3.59458	4.78191	4.29526	2.98945	4.58788		2448.22	0.190301	0.241238	0.088752	0.226589	0.214725	0.215168		2459.4	3.96743	3.63992	4.774	4.62692	4.86227	4.15929		2448.39	0.482328	0.347144	0.389379	0.289683	0.279886	0.282935
2489.42	0.0589563	0.0536333	0.0754902	0.0630099	0.0560491	0.0619002		2459.41	2.6846	4.21799	5.27507	4.06377	3.13	3.86781		2489.42	0.0848468	0.0845846	0.0702619	0.0598962	0.0687114	0.0678241		2459.4	6.80696	5.68239	6.29599	4.91325	4.05204	4.56825
2530.44	0.0874423	0.0724191	0.100971	0.0985422	0.0765837	0.106976		2489.43	0.0686912	0.0932669	0.107448	0.0821044	0.0661972	0.0799817		2530.44	0.103287	0.0799339	0.0810715	0.0866295	0.090972	0.0900504		2489.43	0.0934633	0.0606603	0.130299	0.092326	0.0640752	0.0619819
2564.46	0.0735605	0.0586379	0.0143151	0.0173265	0.0589267	0.0666122		2530.44	0.0634768	0.089739	0.105498	0.0851289	0.0654804	0.0721625		2564.45	0.134075	0.112187	0.111305	0.0888966	0.014251	0.0170683		2530.46	0.200241	0.134261	0.190032	0.165653	0.11693	0.130344
2592.47	0.301728	0.26013	0.259957	0.290177	0.307746	0.366609		2547.4	0.0446128	0.0518943	0.0615032	0.0582056	0.0414881	0.0341839		2592.47	0.28356	0.191992	0.272027	0.237761	0.180617	0.234762		2547.43	0.0853721	0.0599989	0.132841	0.0592891	0.0443754	0.0314372
2600.47	0.0301587	0.0241067	0.0423073	0.0543632	0.0313356	0.0537038		2564.45	0.0717782	0.0407564	0.106322	0.0894633	0.0880412	0.0838291		2605.47	0.186488	0.178015	0.142843	0.145798	0.0167546	0.0250206		2564.44	0.0940735	0.0669565	0.108918	0.086504	0.0712342	0.0875508
2605.48	0.146267	0.116601	0.0127842	0.0178942	0.0961798	0.126588		2592.48	0.180303	0.19577	0.279762	0.249468	0.234204	0.23183		2622.48	0.255754	0.211512	0.208387	0.183609	0.194335	0.190008		2592.47	0.159031	0.113648	0.150321	0.129582	0.0992982	0.109319
2622.49	0.14736	0.127474	0.160271	0.152425	0.135658	0.158779		2605.49	0.0679754	0.0381653	0.199146	0.136366	0.100728	0.0928976		2635.49	0.135788	0.119457	0.115021	0.106526	0.0589905	0.0727805		2600.46	0.0668023	0.0389083	0.0407688	0.0459381	0.0561875	0.042489
2635.5	0.103843	0.0721296	0.0512684	0.0558665	0.0911645	0.0946385		2622.49	0.121695	0.1511	0.154707	0.135987	0.129811	0.127573		2646.49	0.388688	0.339687	0.275724	0.253807	0.0254026	0.0321253		2605.49	0.143553	0.105219	0.121402	0.135472	0.0887523	0.134109
2646.5	0.291777	0.239916	0.0135652	0.0195074	0.177261	0.266548		2635.49	0.0505342	0.0517517	0.113213	0.10011	0.100595	0.0848618		2663.51	0.176616	0.162686	0.182823	0.166666	0.138483	0.14499		2622.49	0.244305	0.178157	0.287112	0.170235	0.141461	0.149613
2663.51	0.147143	0.144187	0.181448	0.179645	0.154558	0.183207		2646.51	0.117439	0.0447526	0.424347	0.283373	0.219578	0.175109		2704.54	0.318061	0.243969	0.28057	0.314186	0.353379	0.31793		2635.5	0.167609	0.1126	0.125833	0.110242	0.111672	0.142266
2704.53	0.290573	0.245001	0.341919	0.351363	0.21735	0.385494		2663.51	0.116353	0.163789	0.22295	0.170374	0.123354	0.14526		2779.56	0.195377	0.155201	0.182324	0.155172	0.0182976	0.0242297		2646.5	0.453869	0.359384	0.399199	0.381848	0.244847	0.445201
2779.57	0.176288	0.14915	0.0105937	0.0145417	0.138346	0.172878		2704.54	0.157124	0.230429	0.266474	0.205654	0.162508	0.186832		2796.57	0.10044	0.0842701	0.0851126	0.0775928	0.0419208	0.0490128		2663.52	0.169305	0.120278	0.432063	0.145155	0.108819	0.126053
2796.59	0.0562545	0.0494617	0.0409769	0.0425595	0.0664092	0.0612912		2762.56	0.0227061	0.00721191	0.0777466	0.0510405	0.0461713	0.0286839		2809.57	0.0815209	0.0775052	0.0777577	0.0679573	0.0177631	0.0205814		2704.55	0.876098	0.531569	0.777806	0.564535	0.377578	0.429609
2809.59	0.0553719	0.0403425	0.0194107	0.0207153	0.0464268	0.0444171		2779.58	0.0917167	0.03247	0.199859	0.142955	0.114937	0.10234		2837.6	0.870213	0.721475	1.19289	1.11256	0.957651	1.16536		2779.57	0.0887222	0.0653514	0.112425	0.0973542	0.0586862	0.0961621
2837.6	1.0338	1.03619	1.24012	1.41028	0.908839	1.42898		2796.57	0.0453069	0.0474514	0.0881114	0.0531161	0.0567596	0.0491229		2891.63	0.178968	0.159273	0.128094	0.145724	0.0134398	0.0127672		2796.58	0.0546468	0.038228	0.113868	0.0547757	0.0399275	0.0444583
2891.64	0.120522	0.0974448	0.00786493	0.0105048	0.0927616	0.130478		2809.58	0.0362709	0.0232233	0.0750988	0.0509532	0.0570432	0.0431728		2908.64	0.0797147	0.0714371	0.0754026	0.0723237	0.0576858	0.0505438		2809.58	0.0675037	0.0420464	0.0739892	0.0588008	0.0466541	0.0558572
2908.64	0.0515208	0.0496862	0.0605862	0.067308	0.0452635	0.066992		2837.61	0.61781	0.882043	1.284	0.952078	0.639642	0.76703		2966.65	0.131642	0.120338	0.0884081	0.0665036	0.0166886	0.0198155		2837.61	1.09742	0.801732	0.992263	0.713753	0.418971	0.490815
2925.62	0.0271321	0.0295333	0.0293308	0.0298905	0.0270245	0.0466502		2891.64	0.0565522	0.0190422	0.181793	0.10988	0.0894037	0.0712977		3024.69	0.210981	0.174049	0.209307	0.183702	0.0214629	0.024679		2867.61	0.0308253	0.0235567	0.0829437	0.0335818	0.0246725	0.0265477
2966.68	0.0992692	0.0808287	0.00716174	0.00295821	0.0549079	0.0761434		2908.65	0.0406736	0.059974	0.0837461	0.0588268	0.0377663	0.0399882		3041.7	0.0787601	0.0611284	0.0702448	0.0721276	0.0352944	0.0465458		2891.64	0.272328	0.172986	0.286954	0.22737	0.131648	0.233196
3024.7	0.196762	0.186425	0.0181183	0.0165995	0.16911	0.223464		2925.61	0.0345321	0.0333653	0.064268	0.0492339	0.0343459	0.0259404		3082.73	0.22564	0.165713	0.219732	0.202234	0.162848	0.179325		2908.66	0.0957778	0.0604395	0.294701	0.0790789	0.0508496	0.0670408
3041.72	0.0471752	0.0488612	0.0436083	0.0417517	0.0534989	0.0628617		2966.67	0.0427993	0.00643802	0.173643	0.104475	0.0821032	0.0424301		3140.75	0.0791586	0.0573131	0.0564087	0.049934	0.0278537	0.0309349		2925.65	0.0372432	0.0273425	0.0821574	0.0333257	0.0206544	0.0208801
3082.74	0.149268	0.151349	0.143708	0.169465	0.102588	0.203205		3024.7	0.0867624	0.0322553	0.26624	0.169653	0.12442	0.101585		3215.8	0.404485	0.308275	0.474399	0.450006	0.324517	0.401996		2966.67	0.0766293	0.062421	0.114491	0.0896352	0.0492307	0.0901628
3140.77	0.0512785	0.0490529	0.0174091	0.0153321	0.0484113	0.055053		3041.71	0.0443811	0.0497766	0.0916613	0.0649476	0.0546343	0.0460092		3269.83	0.216679	0.190267	0.218044	0.204284	0.0217841	0.0348319		2983.67	0.0228679	0.0152768	0.0828427	0.0215024	0.0178039	0.0216877
3215.81	0.402753	0.380849	0.30363	0.367303	0.333509	0.520346		3082.74	0.102758	0.116398	0.198351	0.146822	0.111696	0.101998		3286.84	0.0535278	0.0548141	0.0543178	0.045307	0.0210621	0.0265383		2996.69	0.0310774	0.0246449	0.0381755	0.0334258	0.0252892	0.0416361
3269.84	0.157147	0.158431	0.0154517	0.0199662	0.0945961	0.179234		3140.75	0.0267284	0.0109321	0.0860189	0.052724	0.0471527	0.0278082		3327.85	0.0711008	0.0646976	0.0533098	0.0480509	0.0151595	0.0159381		3024.71	0.147133	0.109504	0.184781	0.142953	0.085843	0.129555
3286.84	0.0272838	0.0289453	0.0250744	0.0259418	0.0306681	0.0381894		3215.81	0.345607	0.399576	0.912595	0.641764	0.457007	0.471399		3402.89	0.2769	0.201037	0.286657	0.264476	0.0344126	0.0480896		3041.72	0.0468445	0.030209	0.157677	0.0393688	0.026004	0.0315818
3327.88	0.0492397	0.0421807	0.0104365	0.0100827	0.0326712	0.0428976		3228.82	0.0264895	0.0127351	0.0663224	0.042686	0.0261136	0.021315		3456.93	0.0403568	0.040412	0.0264388	0.0233714	0.00348351	0.00299611		3054.72	0.0308593	0.0169559	0.0344855	0.0231402	0.0158129	0.022858
3402.91	0.200555	0.20783	0.0188481	0.0183512	0.184767	0.254366		3269.83	0.0842846	0.0251901	0.243112	0.140961	0.091369	0.0788296		3589.99	0.0925561	0.0732577	0.063038	0.0625854	0.00934169	0.00872441		3082.75	0.39837	0.24239	0.412554	0.252939	0.146234	0.173325
3456.96	0.0183441	0.0217844	0.000474614	7.98358e-05	0.0171759	0.0235563		3286.83	0.0238791	0.0219514	0.0575971	0.0407017	0.0287869	0.0195967		3648.04	0.121946	0.102736	0.120359	0.115756	0.0174472	0.024189		3095.77	0.0477608	0.028216	0.0554505	0.046824	0.0230177	0.0338656
3590.03	0.0484487	0.0533313	0.00175795	0.000742196	0.0440274	0.0560866		3327.86	0.0203748	0.00724933	0.0760626	0.0513813	0.0430865	0.018303		3835.13	0.0430989	0.042283	0.0299246	0.0305614	0.00515655	0.00565898		3140.79	0.0430022	0.0234219	0.0462739	0.0290989	0.0216392	0.0305833
3648.06	0.099662	0.104725	0.00930996	0.0138203	0.0725782	0.114359		3402.91	0.139607	0.0466035	0.507101	0.296895	0.205466	0.173748		4026.25	0.185105	0.144608	0.14105	0.160722	0.0269265	0.0367787		3215.82	0.157093	0.0932363	0.239333	0.114925	0.0560179	0.0815563
3835.18	0.0298293	0.0300604	0.00185921	0.000659404	0.0270115	0.0341635		3456.95	0.00915441	0.00212775	0.0520821	0.0291366	0.0210221	0.00913963		4213.36	0.104033	0.092959	0.0636335	0.064028	0.0139062	0.0180482		3228.84	0.0247848	0.0164696	0.0714008	0.0278808	0.0174703	0.0228552
4026.3	0.0836464	0.100141	0.00920288	0.00603072	0.0683265	0.0912551		3590.01	0.0283489	0.000864503	0.139844	0.0706354	0.0487652	0.0180599		4400.48	0.0312035	0.0336933	0.0192001	0.0148753	0.00202297	0.00672042		3269.85	0.239862	0.153538	0.303782	0.189606	0.0976484	0.156711
4213.44	0.0430004	0.0523703	0.00295838	0.000548609	0.0295627	0.0398958		3648.05	0.0446337	0.0130391	0.133437	0.0704884	0.0564354	0.0370603										3286.87	0.0421825	0.0276054	0.219047	0.0351972	0.0239496	0.0282107
								3835.14	0.0161791	0.00110555	0.053544	0.0288045	0.0157613	0.00446622										3327.88	0.0571619	0.0361828	0.0648913	0.0550447	0.0336083	0.0454284
								4026.25	0.0695603	0.0187255	0.20488	0.114129	0.0816899	0.0464201										3402.91	0.0908648	0.061443	0.149718	0.0814093	0.0411769	0.061546
								4213.37	0.0229285	0.00135458	0.0894561	0.0431385	0.0352526	0.00954449										3456.96	0.039212	0.0250903	0.0497113	0.0429133	0.0250542	0.041556
																								3460.96	0.122044	0.0798772	0.169716	0.08899	0.0571331	0.0716741
																								3473.96	0.0221241	0.0139728	0.0756135	0.024304	0.0149928	0.0190182
																								3515	0.0234048	0.00983891	0.0297105	0.0190885	0.0100465	0.0130925
																								3590.03	0.0332581	0.0211109	0.0670406	0.0415918	0.0227152	0.0392892
																								3631.07	0.0198293	0.0144829	0.0288883	0.0212338	0.013092	0.0176985
																								3648.07	0.0801488	0.0496963	0.158141	0.074249	0.0396574	0.0566698
																								3764.11	0.0257755	0.0204883	0.0307349	0.022346	0.0159721	0.021682
																								3777.13	0.0191558	0.0135516	0.0284066	0.0230038	0.0151727	0.0255298
																								3835.19	0.0269047	0.0180906	0.0546701	0.0306287	0.01767	0.0287017
																								3852.2	0.020143	0.0133451	0.0749859	0.0211322	0.0101405	0.0154786
																								3893.21	0.0295804	0.0150676	0.049053	0.02654	0.0128689	0.0161974
																								4009.28	0.0193318	0.0141038	0.0303808	0.0216231	0.0161615	0.019777
																								4026.29	0.109027	0.0696276	0.265863	0.10113	0.0473079	0.0847863
																								4039.32	0.0118941	0.00859493	0.0461162	0.0209695	0.00851308	0.0129499
																								4080.34	0.0156759	0.00685312	0.0303959	0.0122648	0.0083356	0.0148844
																								4213.4	0.051533	0.0374731	0.12867	0.0691917	0.0338604	0.0598377
																								4400.52	0.0185172	0.0135958	0.0528476	0.0359749	0.0159778	0.0347034
																								4574.62	0.00618053	0.00457454	0.0142376	0.0132555	0.00681085	0.00859663
																								4587.63	0.00781314	0.00418884	0.00843531	0.0154848	0.00487283	0.0115625
																								4649.7	0.00780224	0.00416241	0.0178844	0.0118656	0.00248104	0.00660748

## Sheet: Table 2
Glycan	O	O	O		Glycan	O	O		Glycan	O	O	O	O		Glycan	O	O	O	O
Region	CTX	CTX	CTX		Region	HIP	HIP		Region	STR	STR	STR	STR		Region	CBLM	CBLM	CBLM	CBLM
MOUSE	M1	M404	M480		MOUSE	M447	M448		MOUSE	M1	M404	M447	M448		MOUSE	M1	M404	M447	M480 (6.17)
GENOTYPE	WT	WT	WT		GENOTYPE	WT	WT		GENOTYPE	WT	WT	WT	WT		GENOTYPE	WT	WT	WT	WT
m/z (M1)					m/z (M447)				m/z (M1)						m/z (M1)
534.3	0.612277	0.738432	0.394146		534.3	1.40733	1.35886		534.281	0.957691	0.779062	0.496228	0.973044		534.291	24.209	16.762	30.334	20.4887
691.41	0.272405	0.26709	0.201915		691.396	0.264408	0.247631		691.398	0.119071	0.170888	0.22312	0.210908		691.402	18.9173	25.8669	27.2675	8.58148
779.463	1.52926	1.3074	1.0023		779.464	0.907576	1.07717		779.46	0.517193	0.902776	1.19893	0.536345		779.458	47.063	124.128	149.691	31.3147
895.498	2.21469	4.81332	4.18967		895.5	6.77602	6.38258		895.493	2.59012	3.56204	5.22926	3.26679		895.487	237.739	481.687	433.869	60.7504
912.514	1.07148	0.972173	1.12065		912.513	2.57266	2.60673		912.511	0.799329	1.31525	1.37525	2.09138		912.502	274.029	140.047	205.197	70.3666
925.531	0.137576	0.132397	0.11412		983.551	0.295304	0.263192		925.514	0.108956	0.116071	0.204179	0.169542		925.518	12.3758	16.8585	21.1872	5.11149
983.59	0.385848	0.411866	0.368219		1099.61	10.9993	11.8705		983.551	0.11702	0.221166	0.368065	0.453903		983.559	20.763	13.046	18.43	6.74576
1069.63	0.443091	0.1135	0.153264		1129.62	0.793552	0.841356		1069.61	0.11516	0.267791	0.470693	0.162713		1065.64	109.981	40.9401	37.9324	42.4181
1099.62	5.42895	4.90642	6.75881		1157.65	3.06966	2.72459		1099.61	4.19642	7.01996	9.67205	7.95191		1069.62	13.4936	31.0074	33.9073	27.7373
1129.65	0.302016	0.220464	0.132385		1256.69	64.4181	64.6644		1129.62	0.154935	0.439243	0.58623	0.260641		1099.6	984.066	1094.71	891.306	311.809
1157.66	7.02829	4.60249	6.21145		1286.7	0.479723	0.388181		1157.66	1.21236	2.77012	3.58034	5.14111		1129.62	20.871	23.354	24.675	11.4127
1256.69	68.3997	69.2444	69.1263		1344.75	1.71566	1.68662		1256.7	72.552	70.2514	66.5304	65.2822		1157.65	256.017	163.741	193.096	88.7058
1286.7	0.576714	0.923985	0.569498		1361.76	0.444294	0.383901		1286.71	1.47915	0.72335	0.999114	1.31926		1228.69	123.363	178.886	120.35	38.4234
1316.72	0.173162	0.202522	0.151338		1460.8	1.37227	1.44557		1316.73	0.196084	0.299353	0.193474	0.21361		1256.68	2578.37	5234.15	3390.08	1259.04
1344.75	3.30849	3.67625	2.86939		1518.84	0.329735	0.28191		1344.76	2.6598	2.65056	2.41905	1.89588		1286.7	54.375	92.94	76.556	25.6776
1361.76	0.446687	0.431396	0.456522		1535.86	0.554169	0.476994		1361.76	0.683208	0.829846	0.397911	0.778008		1316.72	3.65055	11.0353	12.7188	5.73078
1460.8	1.39967	1.19528	1.28482		1548.85	0.690098	0.539502		1460.8	1.75461	1.32716	1.1022	1.41016		1344.75	33.312	78.92	55.032	23.5582
1518.84	1.64286	1.17363	1.17365		1589.86	0.127314	0.142637		1518.84	0.677741	0.474468	0.495753	0.731876		1361.76	6.78112	6.74998	10.1107	5.82163
1535.86	0.683138	0.463411	0.431188		1617.88	1.26688	1.30585		1535.85	0.413739	0.650041	0.41476	0.598335		1460.79	61.848	87.673	44.331	30.2682
1548.85	0.562008	0.722473	0.368644		1705.95	0.287439	0.268569		1548.84	1.03903	0.73536	0.596571	0.788246		1518.85	18.307	25.19	27.663	14.122
1589.87	0.0780833	0.0894108	0.0623373		1722.96	0.362018	0.302946		1589.86	0.245881	0.283976	0.158089	0.238986		1535.85	6.192	8.801	10.839	7.102
1617.88	1.48935	1.69929	1.30409		1910.07	0.800549	0.667798		1617.86	4.77406	2.38186	1.88002	3.17455		1548.81	11.3721	16.8011	14.358	10.4809
1705.95	0.868781	0.746994	0.699535		1979.12	0.0659473	0.0725039		1705.91	0.884006	0.471519	0.412791	0.637442		1589.92	5.765	9.904	9.548	10.0022
1722.97	0.372667	0.330091	0.280755						1722.92	0.438147	0.423197	0.324493	0.495952		1617.88	96.855	171.646	80.127	47.3265
1910.08	0.476418	0.525627	0.471847						1909.99	1.11822	0.751781	0.572767	0.968793		1664.95	4.51037	7.46818	5.56043	5.564
1979.12	0.0963606	0.0896956	0.103121						1979	0.196105	0.181725	0.0982271	0.248436		1705.95	32.986	56.101	36.422	21.4537
															1722.97	8.34246	7.90897	8.9075	8.90883
															1910.05	24.629	31.782	16.878	15.8748
															1979.12	12.0336	20.0231	7.85033	7.20725
															2271.33	3.31503	2.5336	3.09403	3.28294

## Sheet: Supplementary Table 3
Glycan	N	N	N	N	N	N	N	N	N	N	N	N	N	N		Glycan	N	N	N	N	N	N		Glycan	N	N	N	N		Glycan	N	N	N	N	N	N		Glycan	N	N	N	N
Region	Plasma	Plasma	Plasma	Plasma	Plasma	Plasma	Plasma	Plasma	Plasma	Plasma	Plasma	Plasma	Plasma	Plasma		Region	CTX	CTX	CTX	CTX	CTX	CTX		Region	CTX	CTX	CTX	CTX		Region	CBLM	CBLM	CBLM	CBLM	CBLM	CBLM		Region	CBLM	CBLM	CBLM	CBLM
MOUSE	M1	M14	M17	M404	M447	M448	M473	M475	M3	M4	M13	M454	M455	M467		MOUSE	M1	M404	M447	M448	M479	M480		MOUSE	M3	M4	M454	M455		MOUSE	M1	M404	M447	M448	M479	M480		MOUSE	M3	M4	M454	M455
GENOTYPE	WT	WT	WT	WT	WT	WT	WT	WT	WT	WT	WT	WT	WT	WT		GENOTYPE	WT	WT	WT	WT	WT	WT		GENOTYPE	WT	WT	WT	WT		GENOTYPE	WT	WT	WT	WT	WT	WT		GENOTYPE	WT	WT	WT	WT
SEX	M	M	M	M	M	M	M	M	F	F	F	F	F	F		SEX	M	M	M	M	M	M		SEX	F	F	F	F		SEX	M	M	M	M	M	M		SEX	F	F	F	F
M/Z																(m/z from CTX 444)								m/z (M448 CTX)						(m/z from 444)								m/z (M444 Male MUT)
1579.89	0.538483	0.18806	0.190389	0.189805	0.508905	0.775932	0.139966	0.26648	0.345901	0.0222044	0.241821	0.777222	0.16379	0.302685		1141.62	0.549512	0.858416	0.421915	0.729661	0.82941	0.552941		1141.62	0.922785	0.623243	0.773932	1.22069		1141.63	0.227261	0.35634	0.338722	0.434573	0.170631	0.187819		1141.63	0.279035	1.50083	0.433272	1.43975
1621.14	0.495511	0.0923779	0.135398	0.142147	0.0424285	0.436519	0.0785123	0.161072	0.222647	0.0194366	0.143939	0.401398	0.0817351	0.244286		1171.64	0.198366	0.251338	0.159789	0.24134	0.300769	0.188988		1171.65	0.313704	0.248397	0.282468	0.118958		1171.65	0.116299	0.0960036	0.102982	0.149779	0.0681519	0.0683957		1171.65	0.0945175	0.4175	0.144049	0.358555
1662.09	0.289479	0.0654011	0.12176	0.148691	0.0295614	0.222275	0.0850866	0.120651	0.201518	0.0170748	0.130287	0.397829	0.0423713	0.216731		1345.75	1.39434	1.77369	1.1682	1.76574	1.96668	1.38535		1345.77	1.59792	1.24972	1.60826	1.47646		1345.76	0.389937	0.604237	0.475358	0.602143	0.330807	0.307536		1345.76	0.461346	1.6686	0.639787	1.14345
1784.01	0.682521	0.260593	0.18278	0.241465	0.643773	1.44193	0.177884	0.340332	0.358735	0.0344508	0.249256	1.32062	0.230726	0.348401		1375.77	0.40258	0.392794	0.321488	0.384325	0.478749	0.360778		1375.78	0.500274	0.460839	0.442146	0.249015		1375.78	0.157719	0.196073	0.166032	0.282343	0.206184	0.174651		1375.78	0.299198	0.625838	0.352327	0.627326
1836.07	0.288955	0.146046	0.151554	0.186397	0.16258	0.948047	0.099261	0.137746	1.03046	0.0601533	0.227625	0.665012	0.156116	0.386929		1416.8	0.0999574	0.0964876	0.104436	0.0941358	0.142513	0.109553		1416.8	0.219159	0.172085	0.206571	0.155096		1416.81	0.0592647	0.0555772	0.0510728	0.0817782	0.0875473	0.073571		1416.81	0.135274	0.172484	0.144388	0.168061
1907.29	0.491477	0.125709	0.297898	0.584434	0.0131023	0.142183	0.316103	0.24158	0.196134	0.0298109	0.271534	0.156335	0.0614972	0.25742		1549.88	0.266736	0.270331	0.208549	0.231657	0.28858	0.250733		1549.88	0.305188	0.34523	0.309709	0.273253		1549.89	0.159661	0.108307	0.116203	0.160661	0.161453	0.104765		1549.89	0.184043	0.394384	0.18989	0.221807
1988.13	0.153745	0.0514706	0.0697735	0.0821233	0.107915	0.191723	0.0503198	0.113109	0.142951	0.0202342	0.0637914	0.175181	0.0387994	0.1787		1579.89	46.0731	47.2478	43.7434	47.6342	49.497	42.0613		1579.89	46.2751	42.6286	41.8964	51.2817		1579.89	28.6168	38.3429	35.2207	40.51	41.1728	38.9477		1579.89	28.3416	38.8838	33.128	37.5686
2012.17	0.254117	0.0752829	0.0804098	0.0849897	0.0919616	0.292083	0.0801534	0.0955637	0.132855	0.0402015	0.0854312	0.127829	0.0660078	0.100139		1590.91	0.491372	0.512088	0.419159	0.481515	0.592196	0.536136		1590.91	0.60777	0.567438	0.614064	0.609838		1590.92	0.159387	0.162223	0.15605	0.210332	0.16593	0.165403		1590.92	0.237997	0.340853	0.259167	0.331116
2040.18	0.252269	0.0975815	0.0699918	0.154058	0.187252	0.926742	0.0805873	0.296493	2.11406	0.0688225	0.230185	0.875972	0.0850637	0.335644		1620.93	0.147591	0.121345	0.153509	0.107631	0.167768	0.154671		1620.92	0.223194	0.228002	0.19941	0.179354		1620.94	0.101969	0.0958494	0.0816743	0.124618	0.167203	0.136834		1620.94	0.350523	0.252175	0.288707	0.235703
2192.24	0.116501	0.0407264	0.0371125	0.0441554	0.087243	0.158387	0.024324	0.083108	0.0701617	0.00738288	0.0601427	0.209109	0.0372367	0.0910749		1661.95	0.478357	0.496696	0.549467	0.361114	0.55326	0.503278		1661.95	0.6947	0.645474	0.688111	0.346341		1661.96	0.143473	0.160124	0.158518	0.231491	0.225208	0.214745		1661.96	0.224367	0.25097	0.252827	0.199574
2216.26	0.495583	0.189181	0.147271	0.16752	0.778358	0.821118	0.151902	0.192907	0.358419	0.105931	0.233323	0.433115	0.19627	0.333504		1754.01	0.174643	0.169085	0.165443	0.171896	0.192839	0.17602		1754.01	0.225589	0.259252	0.212521	0.136616		1754	0.166206	0.121497	0.112993	0.156693	0.154811	0.112954		1754	0.211421	0.29898	0.217314	0.233554
2257.29	0.812909	0.381389	0.503694	0.467682	0.807703	0.723651	0.39796	0.206229	0.422913	0.259209	0.360193	0.523471	0.265386	0.33063		1784.01	8.03394	7.69914	7.48034	8.52326	7.60602	6.98729		1784.01	7.47677	6.47137	5.89975	7.26392		1784.01	12.705	13.9786	12.0567	13.4106	14.6851	13.8245		1784.01	12.17	14.6322	14.1462	14.7348
2396.34	0.179206	0.0579839	0.0457915	0.0267686	0.147235	0.265134	0.0315988	0.12113	0.200769	0.0186157	0.114477	0.273265	0.0424969	0.170392		1795.03	0.408732	0.402426	0.411052	0.324937	0.439569	0.45811		1795.03	0.555436	0.556166	0.566649	0.400563		1795.04	0.265183	0.206239	0.204991	0.25992	0.234245	0.242503		1795.04	0.456831	0.400128	0.451601	0.36045
2420.36	0.558311	0.194753	0.141646	0.14115	1.14558	1.17679	0.124416	0.22169	0.439422	0.100093	0.250457	0.620404	0.1973	0.372524		1825.05	0.331264	0.286794	0.340773	0.235694	0.330622	0.356346		1825.05	0.411611	0.432056	0.426287	0.328855		1825.05	0.40609	0.312274	0.25147	0.307618	0.404161	0.351364		1825.05	0.742179	0.601512	0.661906	0.483671
2431.37	0.215314	0.0717184	0.0714746	0.109805	0.157439	0.235143	0.0734807	0.0794698	0.31351	0.144624	0.126986	0.297174	0.117344	0.212459		1836.05	9.50409	10.1443	10.7609	6.96418	10.3141	10.3162		1836.05	9.49123	9.41403	10.2034	10.0761		1836.06	4.13134	3.61955	4.06659	4.04564	2.89621	3.67733		1836.06	3.12941	3.46567	3.57527	2.69882
2461.39	6.21152	3.19079	3.38756	2.64082	13.4711	8.38398	2.48815	1.43375	2.42621	0.996088	1.85564	3.81141	1.47246	1.69544		1866.05	0.16557	0.139818	0.148264	0.129604	0.163713	0.135723		1866.04	0.195712	0.182303	0.175679	0.140471		1866.07	0.163463	0.134638	0.1407	0.195891	0.186324	0.167609		1866.07	0.386063	0.225581	0.348995	0.25728
2635.48	0.601156	0.257829	0.271377	0.277508	0.835647	1.14611	0.182716	0.315225	1.59807	0.498188	0.596922	2.50079	0.735892	0.986466		1907.11	0.414643	0.371071	0.470467	0.372679	0.365389	0.513151		1907.1	0.559298	0.61376	0.620543	0.453474		1907.1	0.696951	0.604632	0.506078	0.59727	0.697606	0.692752		1907.1	0.858314	0.628122	0.777155	0.708649
2852.59	60.056	62.6904	56.9865	62.1035	42.8803	39.3021	57.1303	49.5729	30.8165	37.3036	46.1593	30.0498	35.6471	23.1037		1969.13	0.324527	0.334921	0.314536	0.401276	0.403751	0.38049		1969.13	0.426497	0.394852	0.407226	0.391513		1969.14	0.042301	0.0375041	0.0453914	0.0548195	0.0475492	0.0486587		1969.14	0.0899676	0.0678663	0.0746125	0.0699862
2910.65	0.243892	0.152258	0.165382	0.212896	0.375716	0.346103	0.227139	0.166869	0.160354	0.134176	0.105631	0.182466	0.103665	0.137276		1988.13	3.73433	3.4208	4.05365	4.26236	3.66503	3.51819		1988.13	3.57372	3.27763	2.72928	3.0646		1988.12	5.24654	4.17288	4.52984	4.39014	4.28521	4.71184		1988.12	4.72129	4.73417	5.1347	4.4963
3026.69	8.00708	5.60124	6.55479	6.21879	9.12369	9.53303	4.31615	5.45772	30.7495	33.9885	29.0464	43.5038	45.5282	47.2056		1999.15	0.372994	0.36065	0.399456	0.28929	0.335705	0.379595		1999.15	0.450861	0.456871	0.464586	0.329023		1999.14	0.410839	0.317809	0.320598	0.350748	0.331595	0.353127		1999.14	0.580866	0.49352	0.548031	0.38646
3243.79	5.21318	7.37044	7.32203	4.31269	5.52899	7.26695	9.07395	12.128	3.13926	3.1392	2.13669	0.928748	1.43657	1.32405		2040.17	0.730819	0.713536	0.875547	0.642533	0.69175	0.83341		2040.17	0.838463	1.02654	1.03517	0.734285		2040.17	1.14311	0.855957	0.781321	0.836866	0.882447	0.8367		2040.17	1.42786	0.983672	1.22464	0.953261
3301.84	0.513794	0.523356	0.597995	0.500427	0.418942	0.552808	0.592171	0.575472	0.463274	0.41691	0.359524	0.404272	0.28136	0.255824		2070.18	0.448524	0.338341	0.468682	0.396943	0.34882	0.455543		2070.18	0.44727	0.499637	0.520286	0.254731		2070.18	1.62221	1.37492	1.02012	1.11477	1.38589	1.37262		2070.18	2.56507	1.51274	2.10541	1.62673
3417.89	0.472475	0.322271	0.398913	0.260403	0.335627	0.734935	0.377657	0.558558	2.22696	2.2885	0.953382	0.809859	1.48134	1.89274		2081.2	6.55402	5.70794	7.3239	5.98847	4.40651	7.94677		2081.19	6.16179	6.95566	7.82543	5.51938		2081.2	14.237	12.6677	13.1762	11.1524	13.274	13.4369		2081.2	11.3779	8.53101	9.24413	8.75473
3693.06	10.6039	14.8642	17.6584	17.5474	17.8573	17.4314	18.6189	20.4757	13.5773	11.9197	11.9836	6.84961	6.74937	10.1357		2192.24	2.70376	2.57756	2.9618	3.33238	2.19894	2.71807		2192.24	2.53087	2.25333	1.93669	2.2306		2111.23	0.090408	0.0594023	0.0943289	0.0913245	0.091123	0.0773543		2111.23	0.102163	0.068036	0.10596	0.106075
3867.16	0.75856	0.548044	1.02785	0.839851	0.944135	1.58622	0.732837	0.764121	5.8331	6.19788	3.11336	3.41111	4.10244	7.98429		2203.26	0.250568	0.206327	0.274168	0.243194	0.250976	0.255285		2203.26	0.272896	0.306809	0.287213	0.206335		2192.23	3.45756	2.61537	2.44035	2.31078	2.53009	2.65126		2192.23	3.54358	2.85161	3.46503	2.6921
4084.27	1.35694	2.30004	3.14632	2.07856	3.14937	4.6097	4.05694	5.41616	1.96042	1.67165	0.728587	0.2017	0.503492	0.96258		2214.26	2.29862	2.55115	2.90557	2.27577	2.4875	2.82827		2214.26	2.38864	2.51645	2.59961	2.40042		2203.25	0.52888	0.418083	0.402636	0.436312	0.395582	0.426545		2203.25	0.761377	0.624973	0.711528	0.546894
4258.37	0.0571639	0.0421099	0.0707241	0.0621199	0.0467273	0.111977	0.0868147	0.11199	0.353898	0.35151	0.109323	0.0597102	0.131831	0.324907		2244.28	0.855598	0.73886	0.915138	0.717844	0.528923	0.826323		2244.28	0.752337	0.914679	1.01588	0.673501		2214.27	0.730983	0.620009	0.668681	0.669398	0.442311	0.538033		2214.27	0.790723	0.587513	0.74199	0.499194
4475.49	0.0323923	0.0393651	0.0541828	0.0476699	0.0426577	0.111128	0.0969123	0.228894	0.0241526	0.0231892	0.0116899	0.00538576	0.00970055	0.0217291		2285.31	0.476244	0.482477	0.631603	0.524552	0.422069	0.580349		2285.3	0.548291	0.656477	0.741796	0.515607		2244.28	2.75364	2.0465	1.91883	1.66234	1.7122	1.71118		2244.28	3.33212	1.89311	2.62363	2.07029
4533.54	0.0475775	0.0593754	0.111053	0.126178	0.0787453	0.12591	0.107857	0.117207	0.120504	0.122629	0.050583	0.0274279	0.0344921	0.0881559		2326.34	0.103241	0.077487	0.110082	0.098867	0.103395	0.128787		2326.33	0.145184	0.175776	0.184177	0.109088		2285.31	0.904745	0.678752	0.752712	0.703456	0.536596	0.581975		2285.31	0.855175	0.534723	0.726116	0.593933
																2360.35	0.0843289	0.0744102	0.0152053	0.019927	0.0966608	0.0888682		2360.37	0.0733676	0.179387	0.129095	0.0201639		2326.34	0.449629	0.269175	0.372445	0.317925	0.308907	0.322085		2326.34	0.464249	0.243665	0.368321	0.406402
																2377.36	0.114751	0.107615	0.116332	0.109924	0.136997	0.121549		2377.36	0.158796	0.200199	0.161886	0.119928		2360.35	0.085327	0.0614282	0.0846815	0.0864169	0.0700617	0.0887263		2360.35	0.154283	0.0929161	0.134624	0.11464
																2390.36	0.129983	0.0920706	0.0445892	0.047991	0.113744	0.117613		2390.37	0.107494	0.192924	0.156957	0.0449128		2377.36	0.170711	0.122495	0.169864	0.136487	0.12175	0.136665		2377.36	0.272737	0.184313	0.224575	0.170211
																2396.35	2.16125	1.99881	2.55565	3.13239	1.6765	2.34071		2396.35	2.141	1.75454	1.68655	1.7481		2390.35	0.202725	0.165828	0.155767	0.171784	0.166847	0.205267		2390.35	0.455438	0.256857	0.374474	0.299601
																2418.37	0.607105	0.579352	0.661973	0.598328	0.563237	0.688244		2418.37	0.613395	0.815468	0.8275	0.515916		2396.33	4.41477	3.16959	2.83271	2.63597	3.11959	3.06127		2396.33	4.09874	2.69671	3.65756	2.76892
																2431.39	0.119125	0.0611519	0.0233971	0.0259362	0.0828582	0.0872359		2431.36	0.0595503	0.131475	0.118386	0.0250719		2418.37	0.8007	0.579529	0.747217	0.519926	0.471054	0.502302		2418.37	0.952365	0.584411	0.739911	0.586826
																2448.4	0.214516	0.185155	0.247436	0.237642	0.176768	0.232399		2448.39	0.204915	0.268618	0.273153	0.17792		2431.39	0.0886166	0.0697473	0.0717217	0.0883501	0.0840243	0.119022		2431.39	0.456749	0.159815	0.325223	0.200353
																2459.4	3.67757	3.59458	4.78191	4.29526	2.98945	4.58788		2459.39	3.21307	4.0614	4.52532	3.21965		2448.39	0.482328	0.347144	0.389379	0.289683	0.279886	0.282935		2448.39	0.584026	0.375598	0.427397	0.312398
																2489.42	0.0589563	0.0536333	0.0754902	0.0630099	0.0560491	0.0619002		2489.41	0.0820756	0.0954769	0.0895026	0.0548573		2459.4	6.80696	5.68239	6.29599	4.91325	4.05204	4.56825		2459.4	5.11435	3.13838	3.87775	3.20694
																2530.44	0.0874423	0.0724191	0.100971	0.0985422	0.0765837	0.106976		2530.44	0.128615	0.134013	0.149598	0.104594		2489.43	0.0934633	0.0606603	0.130299	0.092326	0.0640752	0.0619819		2489.43	0.0993196	0.056147	0.0933238	0.0799964
																2564.46	0.0735605	0.0586379	0.0143151	0.0173265	0.0589267	0.0666122		2564.44	0.0514759	0.12963	0.108013	0.0217071		2530.46	0.200241	0.134261	0.190032	0.165653	0.11693	0.130344		2530.46	0.167187	0.0822791	0.15125	0.141185
																2592.47	0.301728	0.26013	0.259957	0.290177	0.307746	0.366609		2592.47	0.334221	0.426408	0.411292	0.25716		2547.43	0.0853721	0.0599989	0.132841	0.0592891	0.0443754	0.0314372		2564.44	0.157019	0.0891319	0.128866	0.109852
																2600.47	0.0301587	0.0241067	0.0423073	0.0543632	0.0313356	0.0537038		2605.47	0.0943647	0.219352	0.18129	0.027742		2564.44	0.0940735	0.0669565	0.108918	0.086504	0.0712342	0.0875508		2592.47	0.24695	0.148404	0.166107	0.117819
																2605.48	0.146267	0.116601	0.0127842	0.0178942	0.0961798	0.126588		2622.48	0.170439	0.238419	0.217141	0.1457		2592.47	0.159031	0.113648	0.150321	0.129582	0.0992982	0.109319		2600.46	0.0956229	0.0324322	0.0705082	0.0543134
																2622.49	0.14736	0.127474	0.160271	0.152425	0.135658	0.158779		2635.48	0.097435	0.147458	0.125998	0.0551295		2600.46	0.0668023	0.0389083	0.0407688	0.0459381	0.0561875	0.042489		2605.49	0.510479	0.177917	0.389139	0.273846
																2635.5	0.103843	0.0721296	0.0512684	0.0558665	0.0911645	0.0946385		2646.49	0.152286	0.421829	0.354354	0.0413865		2605.49	0.143553	0.105219	0.121402	0.135472	0.0887523	0.134109		2622.49	0.352999	0.201988	0.273905	0.201582
																2646.5	0.291777	0.239916	0.0135652	0.0195074	0.177261	0.266548		2663.51	0.171702	0.257076	0.248831	0.119474		2622.49	0.244305	0.178157	0.287112	0.170235	0.141461	0.149613		2635.5	0.430129	0.185328	0.286607	0.201208
																2663.51	0.147143	0.144187	0.181448	0.179645	0.154558	0.183207		2704.53	0.337963	0.431566	0.514597	0.352235		2635.5	0.167609	0.1126	0.125833	0.110242	0.111672	0.142266		2646.5	0.715031	0.370144	0.6379	0.655939
																2704.53	0.290573	0.245001	0.341919	0.351363	0.21735	0.385494		2779.55	0.10812	0.290338	0.215979	0.0295294		2646.5	0.453869	0.359384	0.399199	0.381848	0.244847	0.445201		2663.52	0.228856	0.122641	0.179065	0.147708
																2779.57	0.176288	0.14915	0.0105937	0.0145417	0.138346	0.172878		2796.57	0.0756511	0.133516	0.118773	0.0496482		2663.52	0.169305	0.120278	0.432063	0.145155	0.108819	0.126053		2704.55	0.670967	0.358636	0.505309	0.518598
																2796.59	0.0562545	0.0494617	0.0409769	0.0425595	0.0664092	0.0612912		2809.57	0.0503049	0.104561	0.084459	0.0177002		2704.55	0.876098	0.531569	0.777806	0.564535	0.377578	0.429609		2779.57	0.155204	0.0815362	0.146022	0.109049
																2809.59	0.0553719	0.0403425	0.0194107	0.0207153	0.0464268	0.0444171		2837.6	0.920185	1.27321	1.35317	0.878685		2779.57	0.0887222	0.0653514	0.112425	0.0973542	0.0586862	0.0961621		2796.58	0.094881	0.0599766	0.0857777	0.0525656
																2837.6	1.0338	1.03619	1.24012	1.41028	0.908839	1.42898		2891.61	0.071347	0.187829	0.177031	0.0201098		2796.58	0.0546468	0.038228	0.113868	0.0547757	0.0399275	0.0444583		2809.58	0.110253	0.0586736	0.0894378	0.0843834
																2891.64	0.120522	0.0974448	0.00786493	0.0105048	0.0927616	0.130478		2908.63	0.0631154	0.105084	0.096908	0.0622208		2809.58	0.0675037	0.0420464	0.0739892	0.0588008	0.0466541	0.0558572		2837.61	1.03066	0.554244	0.737676	0.581593
																2908.64	0.0515208	0.0496862	0.0605862	0.067308	0.0452635	0.066992		2966.65	0.0451543	0.172875	0.121655	0.00883934		2837.61	1.09742	0.801732	0.992263	0.713753	0.418971	0.490815		2891.64	0.373264	0.192755	0.336681	0.464367
																2925.62	0.0271321	0.0295333	0.0293308	0.0298905	0.0270245	0.0466502		3024.71	0.12082	0.326948	0.279508	0.0341848		2867.61	0.0308253	0.0235567	0.0829437	0.0335818	0.0246725	0.0265477		2908.66	0.0989724	0.05171	0.0830785	0.0892202
																2966.68	0.0992692	0.0808287	0.00716174	0.00295821	0.0549079	0.0761434		3041.71	0.0645128	0.0970291	0.0873919	0.0332273		2891.64	0.272328	0.172986	0.286954	0.22737	0.131648	0.233196		2966.67	0.188576	0.0884795	0.196477	0.171023
																3024.7	0.196762	0.186425	0.0181183	0.0165995	0.16911	0.223464		3082.73	0.168643	0.277357	0.318818	0.15352		2908.66	0.0957778	0.0604395	0.294701	0.0790789	0.0508496	0.0670408		2983.67	0.0435355	0.0249325	0.0353329	0.0304011
																3041.72	0.0471752	0.0488612	0.0436083	0.0417517	0.0534989	0.0628617		3140.78	0.038043	0.101691	0.0832734	0.0209253		2925.65	0.0372432	0.0273425	0.0821574	0.0333257	0.0206544	0.0208801		2996.69	0.0788139	0.0363248	0.0668853	0.0551625
																3082.74	0.149268	0.151349	0.143708	0.169465	0.102588	0.203205		3215.81	0.408128	0.632731	0.611336	0.327632		2966.67	0.0766293	0.062421	0.114491	0.0896352	0.0492307	0.0901628		3024.71	0.255244	0.121857	0.22287	0.218509
																3140.77	0.0512785	0.0490529	0.0174091	0.0153321	0.0484113	0.055053		3269.83	0.103281	0.251955	0.256027	0.0375472		2983.67	0.0228679	0.0152768	0.0828427	0.0215024	0.0178039	0.0216877		3041.72	0.0680483	0.0397691	0.0474156	0.044349
																3215.81	0.402753	0.380849	0.30363	0.367303	0.333509	0.520346		3327.93	0.0348209	0.0942575	0.0780747	0.00994617		2996.69	0.0310774	0.0246449	0.0381755	0.0334258	0.0252892	0.0416361		3054.72	0.0410813	0.0209884	0.0391521	0.0401098
																3269.84	0.157147	0.158431	0.0154517	0.0199662	0.0945961	0.179234		3402.91	0.137928	0.452446	0.36079	0.0484802		3024.71	0.147133	0.109504	0.184781	0.142953	0.085843	0.129555		3082.75	0.372117	0.204708	0.246108	0.246976
																3286.84	0.0272838	0.0289453	0.0250744	0.0259418	0.0306681	0.0381894		3460.95	0.0647197	0.152003	0.134221	0.0425955		3041.72	0.0468445	0.030209	0.157677	0.0393688	0.026004	0.0315818		3095.77	0.0545387	0.0289568	0.060752	0.0794488
																3327.88	0.0492397	0.0421807	0.0104365	0.0100827	0.0326712	0.0428976		3590.01	0.0346115	0.133036	0.081394	0.008385		3054.72	0.0308593	0.0169559	0.0344855	0.0231402	0.0158129	0.022858		3140.79	0.058209	0.025928	0.0428839	0.0456892
																3402.91	0.200555	0.20783	0.0188481	0.0183512	0.184767	0.254366		3648.06	0.0684322	0.159617	0.148445	0.00792678		3082.75	0.39837	0.24239	0.412554	0.252939	0.146234	0.173325		3215.82	0.189501	0.111586	0.129528	0.125698
																3456.96	0.0183441	0.0217844	0.000474614	7.98358e-05	0.0171759	0.0235563		3835.68	0.0372814	0.155361	0.0459676	0.00419517		3095.77	0.0477608	0.028216	0.0554505	0.046824	0.0230177	0.0338656		3228.84	0.0395643	0.0231733	0.0346834	0.0360297
																3590.03	0.0484487	0.0533313	0.00175795	0.000742196	0.0440274	0.0560866		4026.29	0.0493252	0.186201	0.132571	0.00673239		3140.79	0.0430022	0.0234219	0.0462739	0.0290989	0.0216392	0.0305833		3269.85	0.309564	0.171435	0.277363	0.365804
																3648.06	0.099662	0.104725	0.00930996	0.0138203	0.0725782	0.114359		4213.15	0.0311629	0.0739925	0.061556	0.00656966		3215.82	0.157093	0.0932363	0.239333	0.114925	0.0560179	0.0815563		3286.87	0.0598085	0.0309818	0.0414025	0.047439
																3835.18	0.0298293	0.0300604	0.00185921	0.000659404	0.0270115	0.0341635								3228.84	0.0247848	0.0164696	0.0714008	0.0278808	0.0174703	0.0228552		3327.88	0.0815401	0.039885	0.0718317	0.0833636
																4026.3	0.0836464	0.100141	0.00920288	0.00603072	0.0683265	0.0912551								3269.85	0.239862	0.153538	0.303782	0.189606	0.0976484	0.156711		3402.91	0.13439	0.0778077	0.097899	0.0927022
																4213.44	0.0430004	0.0523703	0.00295838	0.000548609	0.0295627	0.0398958								3286.87	0.0421825	0.0276054	0.219047	0.0351972	0.0239496	0.0282107		3456.96	0.0718701	0.0406816	0.0967366	0.153322
																														3327.88	0.0571619	0.0361828	0.0648913	0.0550447	0.0336083	0.0454284		3460.96	0.185666	0.0991763	0.129367	0.17306
																														3402.91	0.0908648	0.061443	0.149718	0.0814093	0.0411769	0.061546		3473.96	0.0333989	0.0181895	0.0316436	0.0420103
																														3456.96	0.039212	0.0250903	0.0497113	0.0429133	0.0250542	0.041556		3515	0.0218835	0.0129072	0.0209052	0.038024
																														3460.96	0.122044	0.0798772	0.169716	0.08899	0.0571331	0.0716741		3590.03	0.0620374	0.0362905	0.072099	0.0816698
																														3473.96	0.0221241	0.0139728	0.0756135	0.024304	0.0149928	0.0190182		3631.07	0.0354538	0.0189189	0.0326179	0.0636374
																														3515	0.0234048	0.00983891	0.0297105	0.0190885	0.0100465	0.0130925		3648.07	0.126119	0.0756743	0.0971278	0.126655
																														3590.03	0.0332581	0.0211109	0.0670406	0.0415918	0.0227152	0.0392892		3764.11	0.0566869	0.0293839	0.03689	0.0513328
																														3631.07	0.0198293	0.0144829	0.0288883	0.0212338	0.013092	0.0176985		3777.13	0.038906	0.0228872	0.0574639	0.0799132
																														3648.07	0.0801488	0.0496963	0.158141	0.074249	0.0396574	0.0566698		3835.19	0.0524314	0.0330595	0.065301	0.103331
																														3764.11	0.0257755	0.0204883	0.0307349	0.022346	0.0159721	0.021682		3852.2	0.0305714	0.0196117	0.0267454	0.0357019
																														3777.13	0.0191558	0.0135516	0.0284066	0.0230038	0.0151727	0.0255298		3893.21	0.0377908	0.0219969	0.0263696	0.0603038
																														3835.19	0.0269047	0.0180906	0.0546701	0.0306287	0.01767	0.0287017		4009.28	0.0414944	0.0234167	0.0299518	0.0571749
																														3852.2	0.020143	0.0133451	0.0749859	0.0211322	0.0101405	0.0154786		4026.29	0.192204	0.133893	0.15196	0.214798
																														3893.21	0.0295804	0.0150676	0.049053	0.02654	0.0128689	0.0161974		4039.32	0.0204019	0.0139454	0.0264268	0.038523
																														4009.28	0.0193318	0.0141038	0.0303808	0.0216231	0.0161615	0.019777		4080.34	0.0221515	0.0126823	0.0204495	0.0623526
																														4026.29	0.109027	0.0696276	0.265863	0.10113	0.0473079	0.0847863		4213.4	0.107229	0.0804484	0.126309	0.170859
																														4039.32	0.0118941	0.00859493	0.0461162	0.0209695	0.00851308	0.0129499		4400.52	0.0471692	0.0380229	0.0918518	0.145607
																														4080.34	0.0156759	0.00685312	0.0303959	0.0122648	0.0083356	0.0148844		4574.62	0.0140709	0.00806167	0.0122652	0.0241102
																														4213.4	0.051533	0.0374731	0.12867	0.0691917	0.0338604	0.0598377		4587.63	0.0136531	0.00648235	0.0164922	0.0374915
																														4400.52	0.0185172	0.0135958	0.0528476	0.0359749	0.0159778	0.0347034		4649.7	0.0132784	0.00836214	0.0133191	0.04085
																														4574.62	0.00618053	0.00457454	0.0142376	0.0132555	0.00681085	0.00859663
																														4587.63	0.00781314	0.00418884	0.00843531	0.0154848	0.00487283	0.0115625
																														4649.7	0.00780224	0.00416241	0.0178844	0.0118656	0.00248104	0.00660748
